# Supplementary material for: Virulence-related metabolism is activated in Botrytis cinerea mostly in the interaction with tolerant green grapes that remain largely unaffected in contrast with susceptible green grapes
Source: Hortic Res. 2022 Sep 21;9:uhac217. doi: 10.1093/hr/uhac217 (PMC9720446; doi:10.1093/hr/uhac217)
Supplement: Web_Material_uhac217 [file web_material_uhac217.zip]

Archive with 6 entries (6 files):
- FigS1.tif
- FigS2.tiff
- FigS3A.png
- FigS3B.png
- FigS4.png
- SupportingInformation_Tables 1_10 .xlsx
