# Supplementary material for: Virulence-related metabolism is activated in Botrytis cinerea mostly in the interaction with tolerant green grapes that remain largely unaffected in contrast with susceptible green grapes
Source: Hortic Res. 2022 Sep 21;9:uhac217. doi: 10.1093/hr/uhac217 (PMC9720446; doi:10.1093/hr/uhac217)
Supplement: Web_Material_uhac217 [file web_material_uhac217.zip › SupportingInformation_Tables 1_10 .xlsx]

## Sheet: Table S1
Supplementary Table S1 - Normalized responses of all detected profiled volatile and soluble metabolites from green berries of Vitis vinifera cv. Syrah and cv. Trincadeira that were either non-infected or infected with Botrytis cinerea.
Metabolite								Analyte				Match Quality						Recovery					Normalized and Maximun Scaled Responses (AVG)						Normalized and Maximun Scaled Responses (SD)					Log2(Response Ratios)					Response Ratios					P (T-Test)
Profiling Technology	Metabolite Class	Name	MPIMP-ID	Sum Formula	KEGG-ID [preferred]	CAS-ID [preferred]		Derivate	MPIMP-ID	TIME EXPECTED		Cluster Time	Time Deviation	Cluster Size	Matching Fragment Count	Match Value		Syrah Control	Syrah Infected	Trincadeira Control	Trincadeira Infected		Blank	Syrah Control	Syrah Infected	Trincadeira Control	Trincadeira Infected		Syrah Control	Syrah Infected	Trincadeira Control	Trincadeira Infected		Syrah Infected/Control	Trincadeira Infected/Control	Control Trincadeira/Syrah	Infected Trincadeira/Syrah		Syrah Infected/Control	Trincadeira Infected/Control	Control Trincadeira/Syrah	Infected Trincadeira/Syrah		Syrah Infected/Control		Trincadeira Infected/Control		Control Trincadeira/Syrah
slless GC-EI/TOF-MS (polar metabolite)	Aromatic Acids	Benzoic acid	M000347	C7H6O2	C00180	65-85-0		Benzoic acid (1TMS)	A128003-101	1250.39		1250.95	0.044786	3	3	984		100	100	100	100		66.7263	93.0079	99.7591	94.1379	100		4.35012	4.72636	3.76821	12.3702		0.101095	0.0871528	0.0174219	0.00347952		1.07259	1.06227	1.01215	1.00241		0.210044		0.545767		0.787985
slless GC-EI/TOF-MS (polar metabolite)	Aromatic Acids	Benzoic acid, 3,4-dihydroxy-	M001002	NA	NA	NA		Benzoic acid, 3,4-dihydroxy- (3TMS)	A183004-101	1812.68		1811.57	-0.0612353	3	3	970		0	66.6667	33.3333	100				83.7482		100			4.23402		16.7962					0.25587					1.19406
slless GC-EI/TOF-MS (polar metabolite)	Acids	Citric acid	M000069	C6H8O7	C00158	77-92-9		Citric acid (4TMS)	A182004-101	1803.92		1803.61	-0.0171848	76	66	975		100	100	100	100		18.6526	66.4059	69.4921	82.4131	100		5.1546	3.23374	0.923725	8.13408		0.0655376	0.279055	0.311561	0.525078		1.04647	1.2134	1.24105	1.43901		0.511546		0.0254693	*	0.0552235
slless GC-EI/TOF-MS (polar metabolite)	Acids	Fumaric acid	M000067	C4H4O4	C00122	110-17-8		Fumaric acid (2TMS)	A137001-101	1346.94		1344.9	-0.151454	4	4	983		100	100	100	100			41.755	42.4694	68.5868	100		11.8993	4.54143	8.72351	32.757		0.0244766	0.543997	0.715983	1.2355		1.01711	1.45801	1.6426	2.35463		0.822653		0.149517		0.134667
slless GC-EI/TOF-MS (polar metabolite)	Aromatic Acids	Gallic acid	M000801	NA	C01424	NA		Gallic acid (4TMS)	A196011-101	1945.87		1943.86	-0.103296	17	16	784		100	100	100	100			63.1527	62.378	45.9886	100		7.26539	9.6777	5.41032	52.0198		-0.0178064	1.12065	-0.457569	0.680891		-1.01242	2.17445	-1.37323	1.60313		0.904476		0.0719418		0.0542654
slless GC-EI/TOF-MS (polar metabolite)	Acids	Gluconic acid, 2-oxo-	M000631	NA	NA	NA		Gluconic acid, 2-oxo- (1MEOX) (5TMS) MP	A187003-101	1870.54		1869.16	-0.0737755	5	5	925		0	0	100	75					100	46.0683				1.39241	18.0845			-1.11815					-2.17069						0.126854
slless GC-EI/TOF-MS (polar metabolite)	Acids	Glutaric acid, 2-oxo-	M000571	C5H6O5	C00026	328-50-7		Glutaric acid, 2-oxo- (1MEOX) (2TMS) MP	A158004-101	1572.85		1569.6	-0.206631	26	26	997		100	100	100	100			35.1919	36.2867	85.2394	100		7.39378	1.41956	11.1397	20.965		0.0441952	0.230407	1.27628	1.46249		1.03111	1.17317	2.42213	2.75583		0.760863		0.368877		0.0101606	*
slless GC-EI/TOF-MS (polar metabolite)	Acids	Glutaric acid, 3-hydroxy-3-methyl-	M000961	NA	NA	NA		Glutaric acid, 3-hydroxy-3-methyl- (3TMS)	A161003-101	1598.69		1594.79	-0.24395	4	4	975		100	100	0	100			59.5888	68.8322		100		4.87709	6.64781		23.6779		0.208042			0.538845		1.15512			1.45281		0.198823
slless GC-EI/TOF-MS (polar metabolite)	Acids	Hexanoic acid, 2-ethyl-	M000432	C8H16O2	NA	149-57-5		Hexanoic acid, 2-ethyl- (1TMS)	A116005-101	1155.41		1154.6	-0.070105	5	5	998		100	100	100	100		15.4098	100	74.6571	32.5599	79.9271		54.8393	40.9246	4.09253	52.5034		-0.421649	1.29559	-1.61883	0.0984054		-1.33946	2.45477	-3.07126	1.07059		0.637863		0.13834		0.138762
slless GC-EI/TOF-MS (polar metabolite)	Acids	Lactic acid	M000100	C3H6O3	C00186	79-33-4		Lactic acid (2TMS)	A105001-101	1044.47		1046.49	0.1934	4	4	980		100	100	100	100		57.321	86.0523	70.4361	79.0448	100		9.69444	8.92051	18.1202	24.2271		-0.288898	0.339257	-0.122543	0.505613		-1.22171	1.26511	-1.08865	1.41973		0.184257		0.325609		0.613163
slless GC-EI/TOF-MS (polar metabolite)	Acids	Malic acid	M000065	C4H6O5	C00149	97-67-6		Malic acid (3TMS)	A149001-101	1479.34		1484.42	0.343396	33	32	978		100	100	100	100		2.9631	94.7536	92.0511	93.0889	100		2.13946	1.6523	1.45679	6.81406		-0.0417455	0.103319	-0.025571	0.119493		-1.02936	1.07424	-1.01788	1.08635		0.232575		0.174913		0.419977
slless GC-EI/TOF-MS (polar metabolite)	Acids	Phthalic acid	M001262	NA	NA	NA		Phthalic acid (TMS)	A168034-101	1687.66		1695.21	0.447365	6	6	984		100	100	100	100			71.0082	100	85.4026	76.3387		5.4004	23.4063	14.9841	14.6789		0.493942	-0.161865	0.266294	-0.389513		1.40829	-1.11873	1.20271	-1.30995		0.179234		0.535609		0.308779
slless GC-EI/TOF-MS (polar metabolite)	Acids	Pyruvic acid	M000071	C3H4O3	C00022	127-17-3		Pyruvic acid (1MEOX) (1TMS)	A104002-101	1036.91		1038.1	0.114764	5	5	859		100	100	100	100		3.41589	100	84.9853	96.5246	92.602		29.7542	29.014	26.8238	19.8569		-0.234715	-0.0598533	-0.0510315	0.12383		-1.17667	-1.04236	-1.03601	1.08962		0.648487		0.923712		0.943665
slless GC-EI/TOF-MS (polar metabolite)	Acids	Shikimic acid	M000607	C7H10O5	C00493	138-59-0		Shikimic acid (4TMS)	A181002-101	1794.63		1791.66	-0.165494	10	10	943		100	100	100	100			94.8127	100	19.2266	17.033		30.3489	35.2771	2.1884	4.7101		0.0768485	-0.174771	-2.30198	-2.5536		1.05471	-1.12879	-4.93133	-5.87096		0.919092		0.414225		0.0123013	*
slless GC-EI/TOF-MS (polar metabolite)	Acids	Succinic acid	M000074	C4H6O4	C00042	110-15-6		Succinic acid (2TMS)	A134001-101	1310.65		1308.86	-0.136573	25	24	992		100	100	100	100		17.8814	50.6139	55.7	100	90.1468		6.87623	3.38616	8.62775	25.6811		0.138142	-0.149651	0.982393	0.6946		1.10049	-1.1093	1.97574	1.61844		0.392746		0.459584		0.0053534	**
slless GC-EI/TOF-MS (polar metabolite)	Acids	Tartaric acid	M000575	NA	C00898	NA		Tartaric acid (4TMS)	A164006-101	1628.94		1630.12	0.0724397	24	23	987		100	100	100	100		5.67147	93.4078	91.1919	92.8062	100		3.20711	1.59323	1.51613	5.93157		-0.0346374	0.107707	-0.00932142	0.133023		-1.0243	1.07751	-1.00648	1.09659		0.447119		0.119523		0.836554
slless GC-EI/TOF-MS (polar metabolite)	Fatty Alcohols	Docosan-1-ol, n-	M000749	NA	NA	NA		Docosan-1-ol, n- (1TMS)	A256002-101	2549.09		2557.66	0.336198	7	7	711		33.3333	66.6667	100	100				42.9707	75.6673	100			2.36208	7.65087	15.0532			0.402258		1.21858			1.32157		2.32717				0.0585538
slless GC-EI/TOF-MS (polar metabolite)	Aliphatic	Heptadecane, n-	M000538	NA	NA	NA		Heptadecane, n-	A170009-101	1698.45		1703.65	0.306162	4	4	998		100	100	100	100		85.6708	100	97.4089	83.7373	94.5555		12.8423	0.293368	3.99915	7.69445		-0.0378747	0.17529	-0.256057	-0.0428922		-1.0266	1.12919	-1.19421	-1.03018		0.853333		0.10307		0.181304
slless GC-EI/TOF-MS (polar metabolite)	Aliphatic	Pentacosane, n-	M000560	NA	NA	NA		Pentacosane, n-	A250004-101	2499.33		2516.29	0.678582	3	3	993		100	100	100	100		14.7798	89.3864	100	44.374	52.3715		24.162	29.0185	5.57675	7.02247		0.161872	0.239068	-1.01034	-0.933147		1.11874	1.18023	-2.01439	-1.90944		0.719586		0.238122		0.0683611
slless GC-EI/TOF-MS (polar metabolite)	Aliphatic	Undecane, n-	M000686	NA	NA	NA		Undecane, n-	A110003-101	1098.66		1092.9	-0.524275	3	3	992		100	100	100	100		79.5647	100	99.0098	95.9223	99.8834		5.38544	2.08927	2.17296	6.4125		-0.0143569	0.0583784	-0.0600616	0.0126737		-1.01	1.04129	-1.04251	1.00882		0.844197		0.392968		0.401681
slless GC-EI/TOF-MS (polar metabolite)	Amino Acids	Levulinic acid	M001240	NA	NA	NA		Levulinic acid (1MEOX) (1TMS) MP	A124010-101	1240.65		1239.14	-0.12171	3	3	992		100	100	100	100		10.0836	80.6287	89.1606	74.1884	100		15.1002	17.787	5.45843	9.42225		0.145113	0.430734	-0.1201	0.165522		1.10582	1.34792	-1.08681	1.12157		0.644592		0.0113426	*	0.692761
slless GC-EI/TOF-MS (polar metabolite)	Fatty Acids	Hexacosanoic acid	M000502	NA	NA	NA		Hexacosanoic acid (1TMS)	A304003-101	3036.31		3035.27	-0.0342521	22	20	848		100	100	100	100			99.0068	100	35.7559	44.488		26.4043	35.2039	4.50783	10.3724		0.0144	0.315235	-1.46935	-1.16851		1.01003	1.24421	-2.76896	-2.2478		0.944639		0.265994		0.0296272	*
slless GC-EI/TOF-MS (polar metabolite)	Fatty Acids	Hexadecanoic acid	M000483	C16H32O2	C00249	57-10-3		Hexadecanoic acid (1TMS)	A205001-101	2045.44		2045.12	-0.0156446	51	51	974		100	66.6667	100	100		47.9512	93.8045	95.7507	93.9428	100		6.99808	0.00775386	10.6416	12.0399		0.0296268	0.0901457	0.00212561	0.0626445		1.02075	1.06448	1.00147	1.04438		0.700066		0.584823		0.984883
slless GC-EI/TOF-MS (polar metabolite)	Fatty Acids	Hexanoic acid	M000460	C6H12O2	C01585	142-62-1		Hexanoic acid (1TMS)	A106001-101	1062		1063.03	0.0969868	5	5	979		100	100	100	100		76.9522	90.5913	98.9764	94.8227	100		5.78727	4.17653	3.09936	13.0488		0.127712	0.0766949	0.0658608	0.0148436		1.09256	1.0546	1.04671	1.01034		0.180666		0.60347		0.416177
slless GC-EI/TOF-MS (polar metabolite)	Fatty Acids	Octacosanoic acid	M000504	NA	NA	NA		Octacosanoic acid (1TMS)	A323003-101	3232.02		3228.7	-0.102722	9	9	999		100	100	100	100			100	92.3577	64.7462	91.7592		34.6465	24.3898	8.36596	20.337		-0.114696	0.503057	-0.627133	-0.00937986		-1.08275	1.41721	-1.54449	-1.00652		0.892298		0.0820278		0.307062
slless GC-EI/TOF-MS (polar metabolite)	Fatty Acids	Octadecadienoic acid, 9,12-(Z,Z)-	M000488	NA	NA	NA		Octadecadienoic acid, 9,12-(Z,Z)- (1TMS)	A221003-101	2209.91		2209.33	-0.0262454	16	16	932		100	100	100	75			87.6605	100	70.4816	99.3617		0.788653	13.9514	5.34665	10.6791		0.190002	0.495442	-0.314679	-0.00923853		1.14077	1.40975	-1.24373	-1.00642		0.363984		0.0267118	*	0.0504003
slless GC-EI/TOF-MS (polar metabolite)	Fatty Acids	Octadecanoic acid	M000485	C18H36O2	C01530	57-11-4		Octadecanoic acid (1TMS)	A225002-101	2243.49		2241.69	-0.0802321	36	36	979		100	100	100	100		50.9279	100	99.4773	94.1932	99.4806		8.35724	2.54095	8.87464	9.77861		-0.00756065	0.0787936	-0.0863058	4.84269e-05		-1.00525	1.05613	-1.06165	1.00003		0.975398		0.569447		0.527816
slless GC-EI/TOF-MS (polar metabolite)	Fatty Acids	Octadecatrienoic acid, 9,12,15-(Z,Z,Z)-, n-	M000491	C18H30O2	C06427	463-40-1		Octadecatrienoic acid, 9,12,15-(Z,Z,Z)-, n- (1TMS)	A222003-101	2217.41		2215.25	-0.0974109	11	11	849		100	100	100	75			93.0229	94.3755	90.7683	100		6.51645	5.70123	6.25733	7.64108		0.0208272	0.139739	-0.0353966	0.0835152		1.01454	1.10171	-1.02484	1.0596		0.831348		0.251519		0.744898
slless GC-EI/TOF-MS (polar metabolite)	Fatty Acids	Tetradecanoic acid	M000480	C14H28O2	C06424	544-63-8		Tetradecanoic acid (1TMS)	A185004-101	1845.77		1843.68	-0.113232	5	5	971		100	100	100	100		20.654	87.2308	95.9898	87.2305	100		9.54735	6.53536	9.00991	16.2693		0.138044	0.197096	-5.22404e-06	0.0590467		1.10041	1.14639	-1	1.04178		0.335869		0.328593		0.995906
slless GC-EI/TOF-MS (polar metabolite)	Fatty Acids	Triacontanoic acid	M000496	NA	NA	NA		Triacontanoic acid (1TMS)	A342003-101	3432.5		3430.49	-0.0585579	8	8	996		66.6667	100	100	100			45.2765	42.6109	60.3647	100		0.103633	9.81508	8.19572	11.486		-0.0875389	0.728224	0.414943	1.23071		-1.06256	1.6566	1.33325	2.34682		0.662123		0.0128905	*	0.0986136
slless GC-EI/TOF-MS (polar metabolite)	Internal Standard (Retention Time)	Decane, n-	M000515	C10H22	NA	124-18-5		Decane, n-	A100003-101	1000		1000.57	0.057	12	9	991		100	100	100	100		100	87.2274	86.418	88.7509	91.9401		6.96844	3.96112	4.24475	4.20179		-0.0134497	0.0509325	0.0249815	0.0893636		-1.00937	1.03593	1.01747	1.0639		0.921782		0.456752		0.790169
slless GC-EI/TOF-MS (polar metabolite)	Internal Standard (Retention Time)	Docosane, n-	M000550	C22H46	NA	629-97-0		Docosane, n-	A220001-101	2200		2199.99	-0.000454545	38	38	997		100	100	100	100		98.1225	98.4273	100	96.6886	98.2732		0.440941	1.23902	0.188716	0.196861		0.02287	0.0234513	-0.025712	-0.0251307		1.01598	1.01639	-1.01798	-1.01757		0.205123		0.000554529	***	0.0176351	*
slless GC-EI/TOF-MS (polar metabolite)	Internal Standard (Retention Time)	Dodecane, n-	M000424	C12H26	C08374	112-40-3		Dodecane, n-	A120001-101	1200		1199.99	-0.000833333	17	17	999		100	100	100	100		89.5245	98.4502	98.0405	95.9588	100		3.64294	4.0606	2.47046	3.87261		-0.00601564	0.0595128	-0.0369787	0.0285497		-1.00418	1.04211	-1.02596	1.01999		0.917669		0.217157		0.4766
slless GC-EI/TOF-MS (polar metabolite)	Internal Standard (Retention Time)	Dotriacontane, n-	M000567	C32H66	NA	544-85-4		Dotriacontane, n-	A320001-101	3200		3199.99	-0.0003125	33	33	996		100	100	100	100		87.4663	95.9162	92.8218	85.3566	100		5.88496	8.49794	2.31302	6.9238		-0.0473114	0.228425	-0.168272	0.107464		-1.03334	1.17156	-1.12371	1.07733		0.676663		0.0219369	*	0.0996058
slless GC-EI/TOF-MS (polar metabolite)	Internal Standard (Retention Time)	Hexatriacontane, n-	M000570	C36H74	NA	630-06-8		Hexatriacontane, n-	A360001-101	3600		3600	0	42	42	997		100	100	100	100		100	63.9943	65.2039	69.7785	76.6288		2.48991	9.23803	9.4847	10.2487		0.0270149	0.135105	0.124839	0.232929		1.0189	1.09817	1.09039	1.17522		0.93102		0.480064		0.499833
slless GC-EI/TOF-MS (polar metabolite)	Internal Standard (Retention Time)	Nonadecane, n-	M000543	C19H40	NA	629-92-5		Nonadecane, n-	A190001-101	1900		1899.99	-0.000526316	38	38	997		100	100	100	100		94.7574	100	97.6031	92.1707	93.2558		5.38703	1.25311	0.609188	2.57428		-0.0350009	0.0168846	-0.117619	-0.0657338		-1.02456	1.01177	-1.08494	-1.04662		0.608994		0.535363		0.165639
slless GC-EI/TOF-MS (polar metabolite)	Internal Standard (Retention Time)	Octacosane, n-	M000563	C28H58	NA	630-02-4		Octacosane, n-	A280001-101	2800.02		2800	-0.000714281	42	42	997		100	100	100	100		81.1964	84.2496	88.6611	89.4511	100		3.17763	5.46609	2.1048	10.4393		0.073631	0.160828	0.0864297	0.173627		1.05236	1.11793	1.06174	1.12789		0.394794		0.160112		0.141512
slless GC-EI/TOF-MS (polar metabolite)	Internal Standard (Retention Time)	Octadecane, n-	M000539	C18H38	NA	593-45-3		Octadecane, n-	A180008-101	1800		1800.27	0.015	29	29	994		66.6667	100	100	100		83.8707	100	96.2356	86.858	89.998		0.0245585	0.551196	1.58598	1.88355		-0.0553578	0.0512341	-0.20327	-0.0966781		-1.03912	1.03615	-1.1513	-1.06931		0.0106931	*	0.103656		0.00816324	**
slless GC-EI/TOF-MS (polar metabolite)	Internal Standard (Retention Time)	Pentadecane, n-	M000535	C15H32	C08388	629-62-9		Pentadecane, n-	A150001-101	1500		1499.99	-0.000666667	22	22	999		100	100	100	100		78.5517	100	96.0431	79.7959	71.7058		4.63971	4.59984	1.94091	6.77796		-0.0582462	-0.154224	-0.325613	-0.421592		-1.0412	-1.11282	-1.2532	-1.3394		0.438629		0.140288		0.00909866	**
slless GC-EI/TOF-MS (polar metabolite)	Sterols	Campesterol	M000295	NA	C01789	NA		Campesterol (1TMS)	A329001-101	3298.18		3294.23	-0.119763	33	33	944		100	100	100	100			61.3671	70.3651	57.4247	100		10.4804	7.42082	1.87578	11.9547		0.197394	0.800258	-0.0957955	0.507069		1.14663	1.74141	-1.06865	1.42116		0.39641		0.00185656	**	0.734381
slless GC-EI/TOF-MS (polar metabolite)	Phenylpropanoids	Epicatechin / Catechin	M000831	NA	NA	NA		Epicatechin (5TMS)	A286011-101	2863.55		2863.4	-0.00523825	70	33	995		100	100	100	100			88.8862	100	67.0081	71.0998		11.96	19.7298	8.92803	17.1492		0.169969	0.0855095	-0.407623	-0.492083		1.12503	1.06106	-1.3265	-1.40647		0.582246		0.848805		0.0965253
slless GC-EI/TOF-MS (polar metabolite)	Phenylpropanoids	Epigallocatechin	M000833	NA	C12136	NA		Epigallocatechin (6TMS)	A291010-101	2914.99		2893.99	-0.720414	38	37	959		100	100	100	100			94.1287	100	30.0892	21.0562		25.7635	22.3029	5.94297	5.22471		0.0872936	-0.515004	-1.64539	-2.24768		1.06238	-1.429	-3.12832	-4.7492		0.797506		0.117826		0.0116653	*
slless GC-EI/TOF-MS (polar metabolite)	Lipids	Oleanolic acid	M000250	NA	C17148	NA		Oleanolic acid (2TMS)	A358002-101	3620.46		3622.69	0.0615944	43	33	969		100	100	100	100		8.94756	87.3415	85.801	86.8039	100		3.38023	1.09241	1.37642	10.8716		-0.025673	0.204168	-0.00890695	0.220934		-1.01795	1.15202	-1.00619	1.16549		0.601506		0.112096		0.863881
slless GC-EI/TOF-MS (polar metabolite)	Sterols	Sitosterol, beta-	M000183	C29H50O	C01753	83-46-5		Sitosterol, beta- (1TMS)	A338002-101	3385.83		3384.4	-0.0422348	90	81	878		100	100	100	100			76.7325	77.3075	69.2454	100		10.8294	1.69787	1.79199	11.5627		0.0107721	0.53021	-0.148119	0.371319		1.00749	1.44414	-1.10812	1.29353		0.88122		0.00927713	**	0.475888
slless GC-EI/TOF-MS (polar metabolite)	Sterols	Stigmasterol	M000158	NA	C05442	NA		Stigmasterol (1TMS)	A332001-101	3319.29		3317.38	-0.0575424	42	42	959		100	100	100	100			73.5786	81.1027	55.2683	100		15.4256	4.44663	1.80525	8.95185		0.140464	0.855475	-0.412833	0.302178		1.10226	1.80935	-1.3313	1.233		0.538967		0.00047425	***	0.247944
slless GC-EI/TOF-MS (polar metabolite)	Lipids	Tocopherol, alpha-	M000626	C29H50O2	C02477	59-02-9		Tocopherol, alpha- (1TMS)	A316001-101	3160.75		3151.69	-0.286641	3	3	844		100	100	100	100			95.3183	100	41.812	56.4768		41.531	13.9247	5.92721	14.6678		0.0691743	0.43374	-1.18884	-0.82427		1.04912	1.35073	-2.27969	-1.77064		0.712416		0.155836		0.169033
slless GC-EI/TOF-MS (polar metabolite)	Lipids	[Ursolic acid]	M000251	NA	C08988	NA		Ursolic acid (2TMS)	A363001-101	3649.15		3669.7	0.563145	22	21	935		100	100	100	100			100	97.3391	10.0343	18.9964		45.7355	32.8329	0.40913	6.74647		-0.0389092	0.920786	-3.31698	-2.35729		-1.02734	1.89315	-9.96579	-5.12407		0.918623		0.0468298	*	0.0346952	*
slless GC-EI/TOF-MS (polar metabolite)	MSTs	A112003	M000000	NA	NA	NA		A112003-101	A112003-101	1122.44		1122.45	0.000890916	5	5	993		100	100	100	100		10.753	92.3305	100	78.1172	71.0674		32.5414	63.1748	28.409	15.996		0.115121	-0.136453	-0.241167	-0.492741		1.08307	-1.0992	-1.18195	-1.40712		0.948669		0.895656		0.679729
slless GC-EI/TOF-MS (polar metabolite)	MSTs	A126018	M000000	NA	NA	NA		NA126018	A126018-101	1265.36		1267.46	0.165961	6	6	995		100	100	100	100		47.4505	88.066	95.3017	85.5366	100		10.8748	9.40469	6.10974	14.2515		0.113917	0.225386	-0.0420433	0.0694264		1.08216	1.16909	-1.02957	1.0493		0.501272		0.194299		0.818666
slless GC-EI/TOF-MS (polar metabolite)	MSTs	A174026	M000000	NA	NA	NA		Unknown#sst-cgl-A11	A174026-101	1738.94		1737.03	-0.109837	48	31	960		100	100	100	100			100	62.7406	54.8196	32.3812		79.3416	22.4942	6.70409	13.9112		-0.672528	-0.759536	-0.867236	-0.954244		-1.59386	-1.69295	-1.82417	-1.93756		0.716649		0.111115		0.624733
slless GC-EI/TOF-MS (polar metabolite)	MSTs	A239004	M000000	NA	NA	NA		A239004-101	A239004-101	2382.98		2384.54	0.0654643	3	3	998		100	100	100	100			60.591	65.4463	53.7604	100		15.7667	14.9769	9.4066	16.5062		0.111209	0.895383	-0.172558	0.611617		1.08013	1.8601	-1.12705	1.52797		0.752093		0.0172133	*	0.67356
slless GC-EI/TOF-MS (polar metabolite)	MSTs	A250002	M000000	NA	NA	NA		A250002-101	A250002-101	2495.26		2493.01	-0.090171	23	23	994		66.6667	66.6667	100	100			3.26783	2.70071	22.6952	100		0.0801246	0.168367	4.45332	58.978		-0.274992	2.13954	2.79598	5.21052		-1.20999	4.40622	6.94503	37.0273		0.16476		0.0352567	*	0.00462884	**
slless GC-EI/TOF-MS (polar metabolite)	MSTs	A260006	M000000	NA	NA	NA		D260482	A260006-101	2604.01		2602.63	-0.0529952	6	6	983		100	100	100	100		39.7098	99.2397	98.3238	92.5013	100		2.19315	2.13459	2.83238	2.60428		-0.0133761	0.112455	-0.101444	0.0243867		-1.00931	1.08107	-1.07285	1.01705		0.694768		0.0445195	*	0.0639483
slless GC-EI/TOF-MS (polar metabolite)	MSTs	A267001	M000000	NA	NA	NA		A267001-101	A267001-101	2660.62		2644.33	-0.612263	4	4	960		100	100	0	0			100	93.4832				30.9278	23.3282				-0.0972205					-1.06971					0.900074
slless GC-EI/TOF-MS (polar metabolite)	MSTs	A278013	M000000	NA	NA	NA		D278931	A278013-101	2788.69		2786.62	-0.0742284	4	4	985		100	100	100	100		41.4753	91.1803	95.4807	92.0776	100		1.37079	6.78759	3.1692	4.51827		0.0664871	0.119077	0.0141284	0.0667187		1.04716	1.08604	1.00984	1.04733		0.484971		0.0721919		0.754039
slless GC-EI/TOF-MS (polar metabolite)	MSTs	A280003	M000000	NA	NA	NA		D280808	A280003-101	2809.31		2836.64	0.972837	10	10	946		100	100	100	100			93.4204	81.7772	81.7924	100		25.4516	23.6716	6.72039	27.0078		-0.192038	0.28996	-0.191769	0.290229		-1.14238	1.22261	-1.14216	1.22283		0.630765		0.391775		0.634894
slless GC-EI/TOF-MS (polar metabolite)	MSTs	A295007	M000000	NA	NA	NA		A295007-101	A295007-101	2933.34		2940.42	0.241363	27	16	591		100	100	100	100			90.1809	100	30.6317	35.3623		35.3263	21.8285	4.58989	11.5037		0.149106	0.207183	-1.55779	-1.49972		1.10888	1.15443	-2.94404	-2.82787		0.666835		0.652695		0.0674693
slless GC-EI/TOF-MS (polar metabolite)	MSTs	A314003	M000000	NA	NA	NA		A314003-101	A314003-101	3130.41		3134.72	0.137682	4	3	993		100	100	100	100			97.3104	100	68.2405	78.0817		36.3778	23.4582	10.708	23.2175		0.039334	0.194356	-0.511965	-0.356943		1.02764	1.14421	-1.42599	-1.28071		0.828822		0.631433		0.465338
slless GC-EI/TOF-MS (polar metabolite)	MSTs	A334003	M000000	NA	NA	NA		A334003-101	A334003-101	3329.61		3332.19	0.0774866	15	14	981		100	100	100	100			61.4835	62.1232	88.3521	100		24.5283	16.9246	12.1738	21.7206		0.0149316	0.178663	0.523064	0.686796		1.0104	1.13183	1.437	1.6097		0.866869		0.527394		0.30249
slless GC-EI/TOF-MS (polar metabolite)	MSTs	A351002	M000000	NA	NA	NA		A351002-101	A351002-101	3508.87		3519.98	0.316626	8	8	993		100	100	100	100			100	98.9776	45.1627	74.2507		46.0703	36.0445	4.13357	19.4681		-0.0148266	0.717272	-1.14679	-0.414696		-1.01033	1.64407	-2.21421	-1.33302		0.947662		0.0350123	*	0.157595
slless GC-EI/TOF-MS (polar metabolite)	N- Compounds	Ethanolamine	M000096	C2H7NO	C00189	NA		Ethanolamine (3TMS)	A128002-101	1259.94		1258.41	-0.121434	6	6	995		100	100	100	100		30.7448	96.4312	94.6354	93.5349	100		5.3416	10.3915	9.81696	11.3891		-0.0271205	0.0964232	-0.0439953	0.0795484		-1.01898	1.06912	-1.03096	1.05669		0.811375		0.552619		0.71674
slless GC-EI/TOF-MS (polar metabolite)	N- Compounds	n-Propylamine	M001750	NA	NA	NA		n-Propylamine (TMS)	A000460-101	1015.93		1016.5	0.0561062	4	4	997		100	100	66.6667	100		19.2024	92.2977	100	84.8663	98.5437		26.6509	31.4625	0.00419624	20.8031		0.115633	0.215571	-0.121102	-0.0211647		1.08345	1.16116	-1.08757	-1.01478		0.83784		0.409147		0.844596
slless GC-EI/TOF-MS (polar metabolite)	N- Compounds	Pyridine, 2-hydroxy-	M000413	NA	NA	NA		Pyridine, 2-hydroxy- (1TMS)	A105003-101	1031.31		1031.18	-0.0126053	12	12	999		100	100	100	100		44.0777	95.5336	100	84.2325	87.3235		13.0685	19.2929	3.0955	8.43321		0.0659194	0.0519932	-0.181633	-0.195559		1.04675	1.0367	-1.13417	-1.14517		0.848328		0.627993		0.351348
slless GC-EI/TOF-MS (polar metabolite)	N- Compounds	Pyridine, 3-hydroxy-	M000419	C5H5NO	NA	109-00-2		Pyridine, 3-hydroxy- (1TMS)	A114003-101	1136.97		1141.91	0.434488	3	3	984		100	100	100	100			91.2432	92.3319	77.4307	100		21.7016	12.0875	16.7909	25.4478		0.0171114	0.369023	-0.236812	0.1151		1.01193	1.29148	-1.17839	1.08305		0.875503		0.32774		0.567048
slless GC-EI/TOF-MS (polar metabolite)	Phenylpropanoids	Caffeic acid, trans-	M000649	C9H8O4	C01481	331-39-5		Caffeic acid, trans- (3TMS)	A214001-101	2135.55		2133.6	-0.0913114	3	3	910		33.3333	33.3333	66.6667	75					100	98.4935				13.5282	6.79071			-0.0218995					-1.0153						0.96178
slless GC-EI/TOF-MS (polar metabolite)	Phenylpropanoids	Cinnamic acid, 4-hydroxy-, trans-	M000117	C9H8O3	C00811	501-98-4		Cinnamic acid, 4-hydroxy-, trans- (2TMS)	A195001-101	1947.53		1942.41	-0.262897	3	3	994		100	100	100	100			100	96.0858	24.1824	30.2561		18.0167	27.6671	3.12378	8.21611		-0.0576045	0.323265	-2.04797	-1.6671		-1.04074	1.25116	-4.13523	-3.17575		0.800314		0.296395		0.00124123	**
slless GC-EI/TOF-MS (polar metabolite)	Inorganic compound (Phosphates)	Phosphoric acid	M000075	H3O4P	C00009	7664-38-2		Phosphoric acid (3TMS)	A129001-101	1261.98		1263.67	0.133917	6	6	990		100	100	100	100			62.4613	71.3994	61.2398	100		16.0552	18.3903	11.9683	25.3224		0.192948	0.707459	-0.0284943	0.486017		1.1431	1.63293	-1.01995	1.40057		0.6704		0.0897854		0.98958
slless GC-EI/TOF-MS (polar metabolite)	Polyhydroxy Acids	Glyceric acid	M000073	C3H6O4	C00258	473-81-4		Glyceric acid (3TMS)	A135003-101	1319.94		1318.49	-0.109853	19	19	970		100	100	66.6667	100		17.5853	68.6258	68.7891	100	73.1844		6.05852	10.0883	0.0310605	14.3215		0.00342785	-0.450392	0.543176	0.0893564		1.00238	-1.36641	1.45718	1.0639		0.971229		0.0713744		0.024993	*
slless GC-EI/TOF-MS (polar metabolite)	Polyhydroxy Acids	Saccharic acid	M000093	C6H10O8	C00767	87-73-0		Saccharic acid (6TMS)	A201001-101	2000.79		1997.27	-0.175931	4	4	969		0	0	100	0					100					12.8876
slless GC-EI/TOF-MS (polar metabolite)	Polyhydroxy Acids	Threonic acid	M000078	C4H8O5	C01620	7306-96-9		Threonic acid (4TMS)	A156001-101	1545.94		1544.99	-0.0614513	19	19	963		100	100	100	100			65.2246	49.9859	66.483	100		5.39496	2.65369	2.80774	36.5332		-0.383893	0.588942	0.027571	1.00041		-1.30486	1.50414	1.01929	2.00056		0.0281059	*	0.197842		0.768835
slless GC-EI/TOF-MS (polar metabolite)	Polyhydroxy Acids	Threonic acid-1,4-lactone	M000595	C4H6O4	NA	NA		Threonic acid-1,4-lactone (2TMS)	A140005-101	1372.65		1373.51	0.0626525	7	7	936		100	100	100	100			98.5105	87.6987	89.1308	100		4.93106	9.25452	4.3533	14.2228		-0.167722	0.166005	-0.144354	0.189373		-1.12328	1.12195	-1.10524	1.14027		0.254046		0.323909		0.113885
slless GC-EI/TOF-MS (polar metabolite)	Polyols	Erythritol	M000054	C4H10O4	C00503	149-32-6		Erythritol (4TMS)	A150002-101	1493.27		1497.35	0.273226	3	3	920		100	100	100	100			95.8447	92.7939	93.5846	100		2.76058	1.89631	0.861049	6.41277		-0.0466691	0.0956572	-0.0344284	0.107898		-1.03288	1.06855	-1.02415	1.07766		0.272681		0.17941		0.367027
slless GC-EI/TOF-MS (polar metabolite)	Polyols	Glycerol	M000053	C3H8O3	C00116	56-81-5		Glycerol (3TMS)	A129003-101	1262.29		1259.72	-0.203598	34	33	977		100	100	66.6667	100		6.59182	84.5772	85.0983	79.8734	100		4.34475	7.21706	0.00235165	7.58974		0.00886216	0.324213	-0.0825528	0.232798		1.00616	1.25198	-1.05889	1.17511		0.961104		0.0161875	*	0.258622
slless GC-EI/TOF-MS (polar metabolite)	Reagent (Contamination)	A104001-101_Siloxane	M000870	NA	NA	NA		Siloxane	A104001-101	1021.01		1014.28	-0.659151	3	3	997		100	100	100	100		87.7124	95.1754	100	86.0634	92.423		7.44415	10.3908	6.47817	3.85107		0.0713392	0.102852	-0.145188	-0.113676		1.05069	1.07389	-1.10588	-1.08198		0.63026		0.313708		0.261185
slless GC-EI/TOF-MS (polar metabolite)	Reagent (Contamination)	A114002-101_NA114002	M000000	NA	NA	NA		NA114002	A114002-101	1131.09		1125.58	-0.487141	22	22	980		100	100	100	100		22.6934	98.459	100	91.0965	99.3272		5.3898	7.82875	7.29907	11.9706		0.0224045	0.124793	-0.112127	-0.00973895		1.01565	1.09035	-1.08082	-1.00677		0.846146		0.39708		0.329468
slless GC-EI/TOF-MS (polar metabolite)	Reagent (Contamination)	Diethylenglycol	M000805	C4H10O3	NA	111-46-6		Diethylenglycol (2TMS)	A127003-101	1236.16		1234.04	-0.171499	4	4	988		100	100	100	100		81.3878	96.1906	95.4474	94.6996	100		2.83157	1.59845	1.35383	5.95048		-0.0111897	0.0785693	-0.0225369	0.0672221		-1.00779	1.05597	-1.01574	1.0477		0.77282		0.220112		0.554321
slless GC-EI/TOF-MS (polar metabolite)	Sugars	Fructose	M000606	C6H12O6	C00095	57-48-7		Fructose (1MEOX) (5TMS) MP	A187002-101	1853.93		1850.02	-0.210903	28	28	997		100	100	100	100			22.1662	14.4183	34.7775	100		7.58747	4.48275	1.93169	53.2513		-0.620459	1.52377	0.649792	2.79402		-1.53736	2.87542	1.56894	6.93562		0.244489		0.0399522	*	0.155223
slless GC-EI/TOF-MS (polar metabolite)	Sugars	Glucose	M000040	C6H12O6	C00031	50-99-7		Glucose (1MEOX) (5TMS) MP	A189002-101	1880.5		1876.09	-0.234512	60	60	983		100	66.6667	100	100			21.0599	12.3057	71.9561	100		4.92495	0.00342074	8.85621	45.4607		-0.775165	0.474812	1.77262	3.0226		-1.71139	1.38974	3.41674	8.12628		0.0825666		0.357067		0.00523712	**
slless GC-EI/TOF-MS (polar metabolite)	Sugars	Sucrose	M000044	C12H22O11	C00089	57-50-1		Sucrose (8TMS)	A264001-101	2623.04		2617.98	-0.192906	4	4	971		100	100	100	100		100	5.48753	4.4889	3.39543	9.128		1.40785	1.69222	0.782458	8.73782		-0.289795	1.42671	-0.692565	1.02394		-1.22247	2.68832	-1.61615	2.03346		0.5363		0.350627		0.148492
SPME-GC-EI/QUAD-MS (volatile metabolite)	VOC	Ethanol	NA	NA	NA	NA		Ethanol	Z042540-101	425.4		417.4	-1.88058	5	4	999		100	100	100	100			96.7943	10.4342	17.1261	100		90.9887	9.64674	9.41576	133.398		-3.2136	2.54573	-2.49873	3.26061		-9.27664	5.83904	-5.65186	9.58387		0.0777524		0.544635		0.161463
SPME-GC-EI/QUAD-MS (volatile metabolite)	VOC	2-Ethylfuran	NA	NA	NA	NA		2-Ethylfuran	Z070440-101	704.4		707.2	0.397501	6	6	999		100	100	100	100			100	64.327	52.6031	35.2969		21.5804	7.01763	11.9301	11.2403		-0.636504	-0.575608	-0.926779	-0.865883		-1.55456	-1.49031	-1.90103	-1.82246		0.0798903		0.130525		0.0383094	*
SPME-GC-EI/QUAD-MS (volatile metabolite)	VOC	Pentanal	NA	NA	NA	NA		Pentanal	Z072726-101	727.26		730.63	0.463383	7	7	997		100	66.6667	100	100			100	77.1525	91.2207	86.917		17.2066	0.450533	29.2653	26.6982		-0.374216	-0.0697228	-0.132567	0.171926		-1.29614	-1.04952	-1.09624	1.12656		0.200665		0.917975		0.668928
SPME-GC-EI/QUAD-MS (volatile metabolite)	VOC	[Cyclotrisiloxane, hexamethyl-]	NA	NA	NA	NA		[Cyclotrisiloxane, hexamethyl-]	Z082806-101	828.06		828.01	-0.00603821	18	18	999		100	100	100	100			96.5521	100	96.3391	94.6539		12.7234	2.69986	7.24137	5.32551		0.0506199	-0.0254591	-0.00318695	-0.0792659		1.03571	-1.0178	-1.00221	-1.05648		0.700224		0.808829		0.97199
SPME-GC-EI/QUAD-MS (volatile metabolite)	VOC	Hexanal	NA	NA	NA	NA		Hexanal	Z086298-101	862.98		869.07	0.705694	27	26	999		100	100	100	100			100	77.1318	62.2354	58.7697		9.94248	10.6818	6.29619	19.2453		-0.374603	-0.0826623	-0.684192	-0.392251		-1.29648	-1.05897	-1.6068	-1.31244		0.0993642		0.62076		0.00974666	**
SPME-GC-EI/QUAD-MS (volatile metabolite)	VOC	(Z)-3-Hexen-1-ol	NA	NA	NA	NA		(Z)-3-Hexen-1-ol	Z094470-101	944.7		952.39	0.814015	9	9	984		0	0	0	75						100					101.228
SPME-GC-EI/QUAD-MS (volatile metabolite)	VOC	(E)-2-Hexenal	NA	NA	NA	NA		(E)-2-Hexenal	Z094932-101	949.32		956.7	0.777399	32	32	999		100	100	100	100			100	95.3876	68.5302	81.0061		5.09049	13.3981	4.21704	20.3543		-0.0681265	0.24129	-0.545188	-0.235771		-1.04835	1.18205	-1.45921	-1.17754		0.632782		0.429242		0.00281947	**
SPME-GC-EI/QUAD-MS (volatile metabolite)	VOC	alpha-Pinene	NA	NA	NA	NA		alpha-Pinene	Z100878-101	1008.78		1015.28	0.644343	4	4	996		100	100	100	100			79.989	37.6447	47.2109	100		31.1339	4.50082	13.1294	67.8676		-1.08735	1.08281	-0.76068	1.40948		-2.12484	2.11815	-1.69429	2.65642		0.130714		0.219253		0.250805
SPME-GC-EI/QUAD-MS (volatile metabolite)	VOC	[Cyclotetrasiloxane, octamethyl-]	NA	NA	NA	NA		[Cyclotetrasiloxane, octamethyl-]	Z102258-101	1022.58		1022.64	0.00586751	26	26	999		100	100	100	100			100	97.1393	93.3576	95.5973		13.4373	7.65674	4.37552	3.89431		-0.0418731	0.0342022	-0.0991608	-0.0230856		-1.02945	1.02399	-1.07115	-1.01613		0.846401		0.585492		0.596447
SPME-GC-EI/QUAD-MS (volatile metabolite)	VOC	(E,E)-2,4-Hexadien-1-al	NA	NA	NA	NA		(E,E)-2,4-Hexadien-1-al	Z102816-101	1028.16		1036.23	0.784897	19	19	999		100	100	100	100			100	73.2945	48.0784	47.1977		13.4763	7.19102	10.0371	17.1228		-0.448223	-0.0266719	-1.05654	-0.634987		-1.36436	-1.01866	-2.07994	-1.55292		0.0633884		0.834739		0.0195936	*
SPME-GC-EI/QUAD-MS (volatile metabolite)	VOC	[2-Octanone]	NA	NA	NA	NA		[2-Octanone]	Z110064-101	1100.64		1041.34	-5.38777	5	5	972		100	100	100	100			100	39.1953	38.239	38.8621		83.5106	16.2012	13.7944	10.0026		-1.35125	0.0233198	-1.38689	-0.0123175		-2.55133	1.0163	-2.61513	-1.00857		0.378334		0.849376		0.370438
SPME-GC-EI/QUAD-MS (volatile metabolite)	VOC	2-Pentylfuran	NA	NA	NA	NA		2-Pentylfuran	Z106596-101	1065.96		1073.14	0.673571	5	5	998		100	100	100	100			28.0123	32.8983	26.4774	100		2.85211	10.3362	5.77675	65.7542		0.23195	1.91717	-0.0813	1.60392		1.17442	3.77681	-1.05797	3.03967		0.633381		0.083313		0.701364
SPME-GC-EI/QUAD-MS (volatile metabolite)	VOC	(E)-2-Heptenal	NA	NA	NA	NA		(E)-2-Heptenal	Z107184-101	1071.84		1079.7	0.733318	14	14	997		100	100	100	100			28.7381	25.3273	25.9633	100		0.683773	5.43515	4.91499	63.4195		-0.182269	1.94545	-0.146491	1.98123		-1.13467	3.85159	-1.10687	3.9483		0.41218		0.0627144		0.481909
SPME-GC-EI/QUAD-MS (volatile metabolite)	VOC	Benzaldehyde	NA	NA	NA	NA		Benzaldehyde	Z109572-101	1095.72		1104.19	0.773008	9	9	999		100	100	100	100			34.1665	45.7023	42.9891	100		5.3988	7.78295	5.68361	34.8205		0.419687	1.21796	0.33139	1.12966		1.33764	2.32617	1.25823	2.18807		0.176708		0.0266782	*	0.203753
SPME-GC-EI/QUAD-MS (volatile metabolite)	VOC	Octanal	NA	NA	NA	NA		Octanal	Z110502-101	1105.02		1111.73	0.607229	6	6	995		100	100	100	100			36.9133	39.9321	38.5091	100		3.98208	3.38434	5.65136	54.7493		0.113406	1.37673	0.0610555	1.32438		1.08178	2.59679	1.04323	2.50425		0.460417		0.0952974		0.780426
SPME-GC-EI/QUAD-MS (volatile metabolite)	VOC	[Limonene]	NA	NA	NA	NA		[Limonene]	Z112260-101	1122.6		1122.81	0.0187066	7	7	999		100	100	100	100			90.5486	100	85.2238	98.9047		31.1609	16.4821	21.5529	40.5069		0.143235	0.214782	-0.0874364	-0.0158893		1.10438	1.16053	-1.06248	-1.01107		0.622739		0.698289		0.911137
SPME-GC-EI/QUAD-MS (volatile metabolite)	VOC	(E)-2-Octenal	NA	NA	NA	NA		(E)-2-Octenal	Z118194-101	1181.94		1190.23	0.701389	10	10	999		100	100	100	100			34.2407	33.242	32.9179	100		3.74344	7.28594	1.981	55.566		-0.0427084	1.60305	-0.0568403	1.58892		-1.03005	3.03786	-1.04019	3.00825		0.79775		0.0713416		0.707731
SPME-GC-EI/QUAD-MS (volatile metabolite)	VOC	[3-Hydroxymandelic acid]	NA	NA	NA	NA		[3-Hydroxymandelic acid, ethyl ester, di-TMS]	Z119010-101	1190.1		1191.33	0.103353	24	24	988		100	100	100	100			100	86.2509	80.4872	96.9987		13.6793	8.9269	2.61724	10.9233		-0.213389	0.269205	-0.313169	0.169426		-1.15941	1.20514	-1.24243	1.12461		0.297879		0.0626544		0.152531
SPME-GC-EI/QUAD-MS (volatile metabolite)	VOC	Phenylacetaldehyde	NA	NA	NA	NA		Phenylacetaldehyde	Z118734-101	1187.34		1196.16	0.742837	8	8	999		100	100	100	100			86.7285	87.6502	37.2689	100		4.34103	20.8921	0.918336	24.4336		0.0152522	1.42396	-1.21853	0.19017		1.01063	2.6832	-2.3271	1.1409		0.934636		0.00825872	**	0.000300005	***
SPME-GC-EI/QUAD-MS (volatile metabolite)	VOC	Nonanal	NA	NA	NA	NA		Nonanal	Z121026-101	1210.26		1218.32	0.665973	15	15	999		100	100	66.6667	100			30.428	34.3225	32.0728	100		3.09215	1.27513	0.0221965	63.5351		0.173757	1.64058	0.0759516	1.54277		1.12799	3.11791	1.05406	2.91354		0.230563		0.0872256		0.518624
SPME-GC-EI/QUAD-MS (volatile metabolite)	VOC	p-Tolualdehyde	NA	NA	NA	NA		p-Tolualdehyde	Z123192-101	1231.92		1241.02	0.738684	4	4	998		100	100	100	100			100	58.4	69.5998	53.8017		25.8014	17.2326	32.4123	8.01848		-0.775959	-0.371431	-0.522844	-0.118317		-1.71233	-1.29364	-1.43678	-1.08547		0.138803		0.672289		0.317058
SPME-GC-EI/QUAD-MS (volatile metabolite)	VOC	Decanal	NA	NA	NA	NA		Decanal	Z130842-101	1308.42		1316.74	0.635881	13	13	998		100	100	100	100			32.123	34.5171	27.3935	100		2.88674	2.75425	4.16124	66.3298		0.103706	1.8681	-0.229775	1.53461		1.07453	3.6505	-1.17265	2.89711		0.434131		0.049441	*	0.254911
SPME-GC-EI/QUAD-MS (volatile metabolite)	VOC	[Copaene]_1	NA	NA	NA	NA		[Copaene]	Z144168-101	1441.68		1442.3	0.0430054	6	6	977		66.6667	100	0	50			87.8301	100				0.439791	77.0275				0.187213					1.13856					0.746414
SPME-GC-EI/QUAD-MS (volatile metabolite)	VOC	[Copaene]_2	NA	NA	NA	NA		[Copaene]	Z147114-101	1471.14		1472.37	0.0836086	4	4	986		66.6667	100	33.3333	100			35.5457	56.2285		100		1.32786	38.8318		70.9474		0.661627			0.830627		1.58187			1.77846		0.648958
SPME-GC-EI/QUAD-MS (volatile metabolite)	VOC	trans-beta-Damascenone	NA	NA	NA	NA		trans-beta-Damascenone	Z149916-101	1499.16		1509.16	0.66704	3	3	969		33.3333	66.6667	66.6667	50				100	49.0744				20.4954	1.08577
SPME-GC-EI/QUAD-MS (volatile metabolite)	Acids	Glutaric acid, 2-oxo- *	M000571	NA	NA	NA		Glutaric acid, 2-oxo- (1MEOX) (2TMS) BP	A154007-101	1544.66		1543.96	-0.0453174	4	4	974		100	100	100	100			96.9228	85.1207	100	86.6749		19.251	4.90244	16.2445	13.9116		-0.187326	-0.206314	0.0450926	0.026104		-1.13865	-1.15374	1.03175	1.01826		0.526859		0.411438		0.853901
SPME-GC-EI/QUAD-MS (volatile metabolite)	Sugars	Fructose *	M000606	C6H12O6	C00095	57-48-7		Fructose (1MEOX) (5TMS) BP	A188004-101	1863.13		1859.4	-0.200201	30	30	957		100	100	100	100			23.7832	15.7829	36.3401	100		6.85089	5.01116	1.74157	56.0337		-0.591577	1.46037	0.611621	2.66356		-1.50689	2.75178	1.52797	6.33596		0.221554		0.0470116	*	0.140004
SPME-GC-EI/QUAD-MS (volatile metabolite)	Sugars	Glucose *	M000040	C6H12O6	C00031	50-99-7		Glucose (1MEOX) (5TMS) BP	A191001-101	1899.05		1896.57	-0.130592	8	8	973		100	100	100	100			19.0734	10.6695	71.9273	100		4.77571	0.889333	9.01568	54.9198		-0.838062	0.475388	1.91498	3.22843		-1.78765	1.39029	3.77109	9.37248		0.0668474		0.516059		0.00531672	**
		[] Square brackets indicate metabolites that were identified only by mass spectral match.
		* Alternative analyte
[truncated: 21 more columns]

## Sheet: Table S2
Supplementary Table S2 - Summary of RNA-seq sequencing and mapping statistics. SY, Syrah; Tr, Trincadeira; C, Mock inoculated (Control); I, B. cinerea inoculated (Infected). 1-3 indicate the biological replicates.
Sample ID	Raw reads	Reads filtered Q > 30	Raw reads uniquely mapped		Reads uniquely mapped after duplicates removal			Number of genes detected
			Total	%	Vitis vinifera	Botrytis cinerea	Botrytis cinerea Reads (%)	Vitis vinifera	Botrytis cinerea
SY_C1	53114487	49866845	45981668	92.21	14525101	113	0.0019008	22992	101
SY_C2	39661803	35278656	31837358	90.25	7082452	173		21842	145
SY_C3	53252849	49763391	44091366	88.6	13175402	327		22815	274
SY_I1	51817557	48671484	44699767	91.84	13841773	7951	0.0564791	22895	3151
SY_I2	45348142	42230335	38292385	90.68	8058078	3924		22418	2100
SY_I3	44947764	41853355	37747954	90.19	9759374	6187		22440	2666
Tr_C1	52885908	49509831	45891751	92.69	16141386	49	0.00040639	23622	47
Tr_C2	46992889	44012378	40470403	91.95	14092887	20		22874	19
Tr_C3	52096580	49100129	45333726	92.33	12666501	98		22605	94
Tr_I1	50970426	47563318	44032439	92.58	16354029	1852	0.0131733	23624	1209
Tr_I2	69291366	63653391	58767324	92.32	20254301	2613		23840	1581
Tr_I3	67466074	62741846	58042037	92.51	21209570	3245		23929	1814

## Sheet: Table S3
Supplementary Table S3 – List of Vitis vinifera genes differentially expressed (FDR ≤ 0.05 and log2 |FC| > 1.0) comparing the constitutive and upon infection transcriptome of both cultivars, and, individually for each variety (Infected vs Control). Functional classification from Grimplet et al., BMC Res Notes 2012.
	Syrah (Infected vs Control)		Trincadeira (Infected vs Control)		Control (Syrah vs Trincadeira)		Infected (Syrah vs Trincadeira)
Gene ID	logFC	FDR	logFC	FDR	logFC	FDR	logFC	FDR	SEQ_ID_Nimblegen	Functional anotation	Functional category 1	Functional category 2	Functional category 3	Functional category 4	Functional category 5	Functional category 6	Functional category 7	Functional category 8	Chromosome position 12X	Best arabidopsis match
VIT_05s0020g03240	0.454701	1	2.20495	3.51e-14	2.84259	1.43e-07	1.08662	8.83e-05	CHR5_JGVV20_304_T01	S-receptor kinase	Signaling.Signaling pathway.Protein kinase								chr05_05000885_05003269	AT5G60900
VIT_14s0066g02060	-0.362884	1	2.44643	2.22e-12	3.95124	2.62e-06	1.14678	0.000449868	CHR14_JGVV66_190_T01	AAA-type ATPase	Diverse functions.Gene family with diverse functions.AAA-type ATPase domain family								chr14_28318004_28319797	AT5G40010
VIT_07s0005g02670	0.523881	1	1.14546	0.0464388	1.80302	0.00387671	1.18575	0.0111809	CHR7_JGVV5_259_T01	3-N-debenzoyl-2-deoxytaxol N-benzoyltransferase	Metabolism.Secondary metabolism.Terpenoid metabolism.Diterpenoid metabolism.Diterpenoid biosynthesis.Taxol biosynthesis								chr07_04985106_04986770	AT3G62160
VIT_19s0014g04130	0.0354092	1	2.37154	3.87e-10	3.52582	8.9e-21	1.19902	2.08e-09	CHR19_JGVV14_365_T01	Serine/threonine-protein kinase receptor ARK3	Signaling.Signaling pathway.Protein kinase								chr19_04401694_04408406	AT4G21380
VIT_14s0006g01250	0.177376	1	1.06787	0.000198314	2.09177	2.5e-13	1.20248	4.32e-07	CHR14_JGVV6_68_T01	GTPase activating protein	Signaling.Signaling pathway.G-protein signaling pathway								chr14_16580087_16581860	AT3G17980
VIT_03s0038g04100	-0.223441	1	1.00259	3.72e-12	2.54121	4.89e-23	1.31505	8.25e-17	CHR3_JGVV38_65_T01	3-hydroxy-3-methylglutaryl-coenzyme A reductase 3	Metabolism.Primary metabolism.Lipid metabolism.Steroid metabolism.Steroid biosynthesis	Transport overview.Electrochemical Potential-driven Transporters.Porters.Resistance-Nodulation-Cell Division.Eukaryotic (Putative) Sterol Transporter	Metabolism.Secondary metabolism.Terpenoid metabolism.Terpenoid biosynthesis.Mevalonate biosynthesis						chr03_02970459_02972817	AT1G76490
VIT_00s0225g00060	0.827793	1	1.33147	0.0441635	1.93886	0.0131265	1.44619	0.000296615	CHRUN_JGVV225_6_T01	MATE efflux family protein	Transport overview.Electrochemical Potential-driven Transporters.Porters.Multidrug/Oligosaccharidyl-lipid/Polysaccharide Flippase.Multi Antimicrobial Extrusion	Transport overview.Macromolecule transport.Multidrug transport							chrUn_14591568_14594247	AT1G12950
VIT_12s0134g00020	0.253768	1	3.29947	0.000597613	4.4864	1.86e-07	1.46076	0.00257107	CHR12_JGVV134_2_T01	Isoprene synthase	Metabolism.Secondary metabolism.Terpenoid metabolism.Terpenoid biosynthesis								chr12_07533163_07535905	AT3G25830
VIT_14s0108g00930	1.60154	1	2.76367	0.0240252	2.6637	0.0483227	1.55474	0.0305141	CHR14_JGVV108_86_T01	Unknown protein	Unknown								chr14_29574152_29576757	AT5G39785
VIT_02s0087g01020	0.400075	1	1.58309	3.33e-05	2.79495	7.67e-16	1.62067	4.62e-13	CHR2_JGVV87_1_T01	CRK10 (cysteine-rich RLK10)	Signaling.Signaling pathway.Protein kinase								chr02_18775020_18778504	AT4G23180
VIT_05s0020g03270	1.0063	1	2.21088	1.74e-05	2.83073	1.72e-06	1.62695	0.00294412	CHR5_JGVV20_306_T01	S-receptor kinase	Signaling.Signaling pathway.Protein kinase								chr05_05047205_05049693	AT5G60900
VIT_09s0002g02990	1.29396	1	1.62901	0.0363538	2.06661	0.0395483	1.74821	0.00103063	CHR9_JGVV2_271_T01	FRK1 (FLG22-induced receptor-like kinase 1)	Response to stimulus.Stress response.Biotic stress response.Plant-pathogen interaction	Signaling.Signaling pathway.Protein kinase							chr09_02695940_02700010	AT4G29990
VIT_05s0094g01260	-0.0958617	1	1.65841	2.16e-06	3.69404	9.85e-21	1.9473	2e-21	CHR5_JGVV94_115_T01	Allyl alcohol dehydrogenase	Unclear								chr05_24537591_24539969	AT3G03080
VIT_19s0014g04060	1.02619	1	3.84331	0.0016566	4.70812	0.000158129	1.98444	0.000321657	CHR19_JGVV14_359_T01	ARK3 (Arabidopsis Receptor Kinase 3)	Signaling.Signaling pathway.Protein kinase								chr19_04309670_04313880	AT4G21380
VIT_12s0028g00860	1.74899	0.0362693	2.09356	0.0109104	2.29626	0.0375467	2.00833	2.82e-08	CHR12_JGVV28_292_T01	NAC domain-containing protein 42	Regulation overview.Regulation of gene expression.Regulation of transcription.Transcription factor.NAC family transcription factor								chr12_01387184_01390336	AT2G43000
VIT_10s0003g00790	-0.436724	1	2.28054	6.87e-08	4.77252	4.63e-27	2.06084	3.17e-12	CHR10_JGVV3_72_T01	Glutamate receptor protein	Transport overview.Channels and pores.a-Type channels.Glutamate-gated Ion Channel of Neurotransmitter Receptors	Transport overview.Ion transport.Cation transport.Glutamate activated channel							chr10_02036760_02040965	AT2G29120
VIT_19s0014g04090	0.537735	1	2.85587	1.42e-06	4.54286	3.13e-23	2.24699	6.11e-15	CHR19_JGVV14_362_T01	Serine/threonine-protein kinase receptor ARK3	Signaling.Signaling pathway.Protein kinase								chr19_04330206_04333951	AT4G21380
VIT_01s0127g00590	0.317307	1	2.30949	1.7e-17	4.32966	1.15e-74	2.33784	2.38e-18	CHR1_JGVV127_28_T01	Protein disulfide isomerase	Metabolism.Primary metabolism.Protein metabolism and modification.Protein folding.Disulfide bond rearrangement								chr01_07943139_07945596	AT1G60420
VIT_04s0008g00310	2.22673	0.0814741	1.31207	0.00701153	1.43738	0.00601831	2.35008	0.000280003	CHR4_JGVV8_22_T01	Clavata1 receptor kinase (CLV1)	Signaling.Signaling pathway.Protein kinase								chr04_00227664_00239766	AT5G25930
VIT_01s0011g05170	-0.192045	1	1.53363	0.000146322	4.29712	1.24e-70	2.57612	1.73e-17	CHR1_JGVV11_146_T01	Major Latex Protein Family	Response to stimulus.Stress response.Biotic stress response								chr01_04810479_04819002	AT1G70830
VIT_01s0010g01240	0.468811	1	2.10565	0.000605658	4.25232	6.32e-18	2.62371	3.64e-15	CHR1_PDVV10_97_T01	Argonaute (AGO1)	Regulation overview.Regulation of gene expression.Gene silencing.Posttranscriptional gene silencing by RNA.mRNA cleavage involved in gene silencing by miRNA								chr01_17064321_17064584
VIT_19s0014g04040	0.2347	1	6.94616	1.36e-08	9.01476	2.38e-26	2.6705	2.58e-19	CHR19_JGVV14_357_T01	S-receptor protein kinase	Signaling.Signaling pathway.Protein kinase								chr19_04276288_04280524	AT3G16030
VIT_04s0008g00460	-0.0699583	1	2.41883	0.0452004	5.1199	2.4e-11	2.67337	3.24e-08	CHR4_JGVV8_36_T01	Unknown protein	Unknown								chr04_00408260_00409072	AT5G56550
VIT_18s0001g09550	0.0890899	1	3.24274	9.06e-14	5.82175	9.26e-106	2.67673	3.69e-14	CHR18_JGVV1_628_T01	Receptor kinase TRKe	Signaling.Signaling pathway.Protein kinase								chr18_07977194_07980482	AT3G47570
VIT_16s0148g00280	0.434564	1	1.69199	0.00570189	4.11589	9.96e-16	2.86889	8.87e-11	CHR16_JGVV148_21_T01	Receptor kinase homolog LRK10	Signaling.Signaling pathway.Protein kinase								chr16_20258614_20259861	AT5G38280
VIT_02s0025g04620	0.0743641	1	1.18345	0.00417	4.06088	3.25e-40	2.9562	1.08e-36	CHR2_JGVV25_419_T01	Phospholipase D beta 1	Metabolism.Primary metabolism.Lipid metabolism.Glycerolipid metabolism.Glycerophospholipid metabolism.Glycerophospholipid catabolism	Metabolism.Primary metabolism.Lipid metabolism.Ether lipid metabolism	Signaling.Signaling pathway.Calcium sensors and Signaling	Transport overview.Macromolecule transport.Protein transport.Protein coat	Signaling.Signaling pathway.Phosphatidylinositol Signaling				chr02_04153235_04161632	AT2G42010
VIT_19s0014g04160	0.316667	1	2.25178	0.00274626	4.9381	1.79e-19	3.01733	1.32e-19	CHR19_JGVV14_368_T01	ARK3 (Arabidopsis Receptor Kinase 3)	Signaling.Signaling pathway.Protein kinase								chr19_04453704_04455464	AT4G21380
VIT_18s0041g00920	0.193914	1	4.961	0.0152845	7.8052	3.32e-13	3.40485	4.59e-09	CHR18_JGVV41_127_T01	UDP-glucose: anthocyanidin 5,3-O-glucosyltransferase	Metabolism.Secondary metabolism.Phenylpropanoid metabolism.Flavonoid metabolism.Flavonoid biosynthesis.Anthocyanin biosynthesis.Anthocyanin-glycoside biosynthesis								chr18_25418483_25420003	AT3G16520
VIT_16s0148g00120	0.376944	1	3.55215	0.00403506	6.92434	6.65e-20	3.8506	2.01e-14	CHR16_JGVV148_8_T01	Receptor kinase homolog LRK10	Signaling.Signaling pathway.Protein kinase								chr16_20043858_20045218	AT5G38280
VIT_08s0040g00920	2.63652	0.608986	4.96239	0.0230211	5.88961	0.00352785	3.926	0.000102307	CHR8_JGVV40_229_T01	Glutathione S-transferase 25 GSTU7	Metabolism.Primary metabolism.Coenzyme and prosthetic group metabolism.Peptide derived compounds biosynthesis.Glutathione metabolism	Response to stimulus.Stress response.Abiotic stress response.Oxidative stress response							chr08_11923498_11924379	AT2G29420
VIT_00s0294g00020	0.474655	1	1.5463	0.03645	5.35197	4.98e-23	4.29456	4.41e-37	CHRUN_PDVV294_2_T01	Kinase	Signaling.Signaling pathway.Protein kinase								chrUn_21898159_21901354
VIT_01s0011g05180	0.310719	1	1.90603	0.000398049	6.18924	5.7e-42	4.59151	4.83e-40	CHR1_JGVV11_145_T01	Bet v I allergen	Response to stimulus.Stress response.Biotic stress response								chr01_04819645_04821386	AT1G70830
VIT_18s0041g00270	0.314855	1	1.33716	0.0120957	5.99765	1.85e-82	4.9757	3.16e-109	CHR18_JGVV41_184_T01	R protein PRF disease resistance protein	Response to stimulus.Stress response.Biotic stress response.Plant-pathogen interaction.R proteins from Plant-pathogen interaction								chr18_24653492_24657134	AT3G14470
VIT_08s0007g06060	5.32165	0.977	2.82602	0.000888122	2.85768	0.00308927	5.34186	0.0227659	CHR8_JGVV7_278_T01	Beta 1-3 glucanase	Metabolism.Primary metabolism.Carbohydrate metabolism.Polysaccharide metabolism.Beta-1,3 glucan metabolism.Beta-1,3 glucan catabolism								chr08_19876329_19877644	AT3G57240
VIT_19s0015g02410	0.181044	1	4.78297	1.15e-06	10.6872	2.43e-126	6.19524	7.83e-182	CHR19_JGVV15_194_T01	Receptor protein kinase	Signaling.Signaling pathway.Protein kinase								chr19_12245919_12249783	AT1G65790
VIT_06s0004g02560	0.118852	1	3.36859	0.00761745	10.2634	7.29e-99	7.10681	1.17e-142	CHR6_JGVV4_549_T01	Kiwellin Ripening-related protein grip22	Unknown								chr06_03075721_03076606
VIT_03s0038g03430	-0.301464	1	1.29618	5.9e-11	1.02572	0.010633	-0.571906	0.0917875	CHR3_JGVV38_129_T01	Beta-expansin (EXPL2)	Signaling.Hormone Signaling.Auxin Signaling.Auxin-mediated Signaling pathway	Cellular process.Cellular component organization and biogenesis.Cell wall organization and biogenesis.Cell wall metabolism.Cell wall modification							chr03_02487023_02488683	AT4G38400
VIT_05s0077g00510	-0.38211	1	1.10821	1.89e-09	1.05279	0.015054	-0.438114	0.101245	CHR5_JGVV77_30_T01	Beta-fructofuranosidase	Metabolism.Primary metabolism.Carbohydrate metabolism.Monosaccharide metabolism.Galactose metabolism	Metabolism.Primary metabolism.Carbohydrate metabolism.Polysaccharide metabolism.Starch and sucrose metabolism.Sucrose catabolism							chr05_00339346_00343600	AT3G06500
VIT_10s0116g00430	0.308654	1	1.09344	0.000978279	1.05578	0.000425012	0.272496	0.523803	CHR10_RANDOM_JGVV635_2_T01	Unknown protein	Unknown								chr10_random_00204800_00206635	AT5G47740
VIT_01s0011g06290	0.011623	1	1.36529	3.51e-08	1.06197	0.00185156	-0.289674	0.306685	CHR1_JGVV11_39_T01	Purple acid phosphatase 3 ATPAP3/PAP3	Metabolism.Primary metabolism.Coenzyme and prosthetic group metabolism.Riboflavin metabolism	Metabolism.Cellular metabolism.Phosphate metabolism							chr01_06083462_06086050	AT1G14700
VIT_04s0023g03470	0.56514	0.588704	1.30622	2.52e-11	1.06693	1.67e-06	0.326021	0.138223	CHR4_JGVV23_44_T01	DNAJ heat shock N-terminal domain-containing protein	Transport overview.Primary Active Transporters.P-P-bond hydrolysis-driven transporters.General Secretory Pathway (Sec)	Metabolism.Primary metabolism.Protein metabolism and modification.Protein folding.Chaperone-mediated protein folding.HSP-mediated protein folding.HSP-mediated protein folding co-chaperone							chr04_20028906_20029894
VIT_02s0012g00170	-0.262859	1	1.01789	0.0128855	1.07986	0.0392483	-0.203878	0.388417	CHR2_JGVV12_247_T01	1,4-alpha-D-glucan maltohydrolase	Metabolism.Primary metabolism.Carbohydrate metabolism.Polysaccharide metabolism.Starch and sucrose metabolism.Starch biosynthesis catabolism.Starch catabolism								chr02_05804094_05806987	AT4G17090
VIT_03s0017g01400	-0.59139	1	3.21792	1.36e-12	2.80053	0.000486459	-0.985875	0.0272359	CHR3_JGVV17_83_T01	Adhesive/proline-rich protein	Metabolism.Primary metabolism.Carbohydrate metabolism.Monosaccharide metabolism.Nucleotide sugar metabolism								chr03_17428642_17429469
VIT_17s0000g01070	-0.087487	1	1.9774	7.47e-23	1.088	0.0035347	-0.980244	7.54e-06	CHR17_RANDOM_JGVV133_18_T01	Monoglyceride lipase	Metabolism.Primary metabolism.Lipid metabolism.Glycerolipid metabolism.Glycerolipid catabolism								chr17_random_00753211_00773147	AT1G73480
VIT_19s0014g02120	-0.696682	1	2.63918	1.19e-10	2.35377	0.0152598	-0.970916	0.00191876	CHR19_JGVV14_186_T01	Metallothionein	Cellular process.Cellular homeostasis.Heavy metal ion homeostasis								chr19_02279930_02280888	AT2G20562
VIT_03s0063g01780	-0.247911	1	2.15892	2.68e-11	1.43556	0.00399658	-0.96496	1.56e-08	CHR3_JGVV63_166_T01	Extra-large G-protein (XLG1)	Signaling.Signaling pathway.G-protein signaling pathway								chr03_05114774_05120632	AT2G23460
VIT_00s0304g00080	-0.581448	1	1.76824	3.17e-07	1.43273	0.029712	-0.916588	0.00120672	CHRUN_JGVV304_7_T01	Trehalose-6-phosphate phosphatase	Metabolism.Primary metabolism.Carbohydrate metabolism.Polysaccharide metabolism.Starch and sucrose metabolism	Metabolism.Primary metabolism.Carbohydrate metabolism.Oligosaccharide metabolism.Trehalose metabolism							chrUn_22456140_22459197	AT5G65140
VIT_06s0004g04950	-0.642772	0.836329	1.44856	6.32e-09	1.17992	5.24e-05	-0.910859	3.44e-05	CHR6_JGVV4_329_T01	Scarecrow-like transcription factor 14 SCL14	Regulation overview.Regulation of gene expression.Regulation of transcription.Transcription factor.GRAS family transcription factor								chr06_05918377_05921385	AT2G29060
VIT_14s0006g00300	-0.733586	1	1.91643	2.59e-08	1.73991	0.000325718	-0.903877	0.0115034	CHR14_JGVV6_17_T01	Nudix hydrolase 18	Metabolism.Primary metabolism.Nucleobase, nucleoside, nucleotide, nucleic acid metabolism.Nudix hydrolase family	Response to stimulus.Stress response.Abiotic stress response							chr14_13579140_13580494	AT1G14860
VIT_12s0028g01640	-1.09905	0.337922	1.24282	9.12e-12	1.441	0.000457697	-0.897442	6.56e-08	CHR12_JGVV28_227_T01	S-receptor kinase	Signaling.Signaling pathway.Protein kinase								chr12_02319670_02321872	AT4G32300
VIT_08s0007g05790	-0.780381	0.258151	1.34058	7.09e-09	1.24276	2.23e-05	-0.877883	1.76e-05	CHR8_JGVV7_304_T01	Calmodulin	Signaling.Signaling pathway.Calcium sensors and Signaling	Response to stimulus.Stress response.Biotic stress response.Plant-pathogen interaction							chr08_19704984_19705934	AT2G41410
VIT_17s0000g05380	-0.670053	1	1.47328	9.58e-13	1.26966	0.00049992	-0.874164	0.000118963	CHR17_JGVV0_445_T01	Dynein light chain LC8-type	Cellular process.Cellular component organization and biogenesis.Cytoskeleton organization and biogenesis.Microtubule organization and biogenesis.Microtubule-driven movement								chr17_05844311_05845370	AT5G20110
VIT_03s0038g03530	-0.345473	1	1.73933	5.22e-34	1.21117	0.00304908	-0.871738	1.1e-07	CHR3_JGVV38_119_T01	LYS/HIS transporter 7	Transport overview.Electrochemical Potential-driven Transporters.Porters.Amino Acid/Auxin Permease	Transport overview.Macromolecule transport.Amino acid transport							chr03_02545417_02548989	AT1G47670
VIT_18s0001g14640	-0.285192	1	1.04463	3.74e-09	1.11908	3.36e-08	-0.209741	0.449369	CHR18_JGVV1_1100_T01	No hit	No hit								chr18_12698089_12699502
VIT_16s0013g00990	-1.75956	0.000461188	1.43793	1.36e-05	2.34121	2.24e-06	-0.854964	9.89e-07	CHR16_JGVV13_75_T01	Ethylene-responsive transcription factor ERF105	Signaling.Hormone Signaling.Ethylene Signaling.Ethylene-mediated Signaling pathway	Regulation overview.Regulation of gene expression.Regulation of transcription.Transcription factor.AP2 family transcription factor.ERF subfamily transcription factor							chr16_06726472_06741091	AT5G51190
VIT_16s0013g00970	-1.53016	0.00241335	1.20085	1.77e-06	1.89855	3.16e-07	-0.833928	0.000105905	CHR16_GSVIVT00013914001_T01	Ethylene responsive element binding factor 5	Signaling.Hormone Signaling.Ethylene Signaling.Ethylene-mediated Signaling pathway	Regulation overview.Regulation of gene expression.Regulation of transcription.Transcription factor.AP2 family transcription factor.ERF subfamily transcription factor							chr16_06692473_06693594	AT5G47230
VIT_16s0098g01380	0.559279	1	1.41922	1.45e-09	1.12973	0.00043624	0.273372	0.264066	CHR16_JGVV98_57_T01	Yippee	Unclear								chr16_21618002_21619585	AT4G27745
VIT_16s0100g00380	-0.81375	0.613448	1.58072	9.53e-06	1.56615	0.000622962	-0.824098	0.000138929	CHR16_JGVV100_89_T01	DREB sub A-1 of ERF/AP2 transcription factor (CBF4)	Signaling.Hormone Signaling.Ethylene Signaling.Ethylene-mediated Signaling pathway	Regulation overview.Regulation of gene expression.Regulation of transcription.Transcription factor.AP2 family transcription factor.DREB subfamily transcription factor							chr16_15813825_15814917	AT4G25480
VIT_12s0028g03550	-1.58377	1	2.69092	5.33e-15	3.45361	0.00771608	-0.809677	0.00696281	CHR12_JGVV28_47_T01	Basic helix-loop-helix (bHLH) family	Regulation overview.Regulation of gene expression.Regulation of transcription.Transcription factor.bHLH family transcription factor								chr12_04345172_04346354
VIT_07s0005g01090	0.143194	1	1.73542	1.84e-07	1.14321	0.00294035	-0.446668	0.198897	CHR7_JGVV5_106_T01	ATP binding protein	Unknown								chr07_03644524_03646323	AT4G13030
VIT_12s0059g02280	0.015892	1	1.95883	8.29e-10	1.14103	0.00696939	-0.797869	0.000582433	CHR12_JGVV59_215_T01	Spg1p (septum-promoting GTPase)	Signaling.Signaling pathway.G-protein signaling pathway								chr12_07074268_07076161	AT3G21700
VIT_05s0102g00210	-0.710488	1	1.13304	1.34e-09	1.04779	0.0395106	-0.793314	5.33e-08	CHR5_JGVV102_18_T01	Unknown protein	Unknown								chr05_22071857_22077246	AT2G43320
VIT_14s0066g02610	-0.596085	1	1.34305	3.53e-07	1.14825	0.0213383	-0.792534	4.42e-07	CHR14_JGVV66_243_T01	Unknown	Unknown								chr14_28778066_28778792
VIT_11s0016g03350	-0.494451	1	1.37215	1e-05	1.07953	0.0243659	-0.7872	0.00120666	CHR11_JGVV16_298_T01	AP2/EREBP transcription factor TINY2	Signaling.Hormone Signaling.Ethylene Signaling.Ethylene-mediated Signaling pathway	Regulation overview.Regulation of gene expression.Regulation of transcription.Transcription factor.AP2 family transcription factor.RAV subfamily transcription factor							chr11_02729375_02730729
VIT_00s0203g00070	-0.289609	1	1.86661	1.2e-07	1.36943	0.00141333	-0.785998	0.0218906	CHRUN_JGVV203_6_T01	Myb domain protein 102	Regulation overview.Regulation of gene expression.Regulation of transcription.Transcription factor.MYB family transcription factor								chrUn_11882228_11883522	AT4G21440
VIT_18s0122g01260	-0.133958	1	1.41797	1.4e-10	1.15391	0.0167884	-0.402387	0.0941918	CHR18_JGVV122_18_T01	Protein kinase 1B	Signaling.Signaling pathway.Protein kinase								chr18_00852777_00859014	AT1G76360
VIT_14s0108g00480	-0.796403	0.836329	1.20662	1.22e-07	1.21751	0.00229974	-0.785824	5.06e-06	CHR14_JGVV108_47_T01	Basic helix-loop-helix (bHLH) family	Regulation overview.Regulation of gene expression.Regulation of transcription.Transcription factor.bHLH family transcription factor								chr14_29249102_29252798	AT3G47640
VIT_01s0011g00380	-0.436099	1	2.1856	1.59e-14	1.83231	0.0022039	-0.784954	0.0023385	CHR1_JGVV11_599_T01	SP1L1 (SPIRAL1-like1)	Response to stimulus.Stress response.Biotic stress response								chr01_00397196_00400518	AT3G29770
VIT_18s0001g07500	-0.285651	1	1.5151	1.03e-21	1.03451	0.000203458	-0.767544	1.56e-05	CHR18_JGVV1_437_T01	Mechanosensitive ion channel MSCS-like 2	Transport overview.Channels and pores.a-Type channels.Small Conductance Mechanosensitive Ion Channel								chr18_05751180_05762014	AT5G10490
VIT_11s0052g00100	-0.697911	1	1.5832	1.13e-08	1.5135	0.0418101	-0.766205	0.000926845	CHR11_JGVV52_155_T01	Basic helix-loop-helix (bHLH) family	Regulation overview.Regulation of gene expression.Regulation of transcription.Transcription factor.bHLH family transcription factor								chr11_17038489_17041527	AT5G57150
VIT_12s0057g01430	0.0597315	1	1.51501	4.06e-14	1.1631	0.0116447	-0.294655	0.241518	CHR12_JGVV57_126_T01	Heavy-metal-associated domain-containing protein	Unclear								chr12_10135156_10136024
VIT_08s0105g00400	-0.497481	1	1.7245	5.01e-23	1.45668	1.9e-06	-0.761993	2.71e-06	CHR8_JGVV105_33_T01	GT-1-like transcription factor	Regulation overview.Regulation of gene expression.Regulation of transcription.Transcription factor.Trihelix family transcription factor								chr08_07652605_07656300	AT2G38250
VIT_00s0463g00030	-0.84468	1	1.8592	1.29e-09	1.954	0.00539324	-0.760377	0.0205602	CHRUN_JGVV463_3_T01	Ca2+-transporting ATPase type 2 isoform 8	Signaling.Signaling pathway.Calcium sensors and Signaling	Transport overview.Primary Active Transporters.P-P-bond hydrolysis-driven transporters.P-type ATPase (P-ATPase).Ca2+-ATPase (efflux)							chrUn_29716791_29724551	AT3G22910
VIT_00s0434g00060	-0.420855	1	1.43079	2.68e-13	1.09227	1.32e-07	-0.759348	0.000244666	CHRUN_JGVV434_3_T01	Unknown	Unknown								chrUn_28915924_28918772
VIT_01s0011g05030	-0.882174	0.535452	1.15965	2.48e-08	1.28179	7e-05	-0.758165	0.00113598	CHR1_JGVV11_160_T01	Unknown protein	Unknown								chr01_04689747_04694401	AT1G23110
VIT_16s0013g00900	-1.4113	0.108857	1.53518	0.000214263	2.1882	0.000147433	-0.750165	0.00817597	CHR16_JGVV13_68_T01	Ethylene-responsive transcription factor ERF105	Signaling.Hormone Signaling.Ethylene Signaling.Ethylene-mediated Signaling pathway	Regulation overview.Regulation of gene expression.Regulation of transcription.Transcription factor.AP2 family transcription factor.ERF subfamily transcription factor							chr16_06635898_06636951	AT5G51190
VIT_04s0008g06930	-0.479524	1	2.33978	7.06e-16	2.07798	9.56e-06	-0.735908	0.0224127	CHR4_JGVV8_646_T01	Transposase, IS4	Transposable elements viral and plasmid proteins.Protein from transposable element								chr04_06981379_06982113	AT5G41980
VIT_08s0058g00150	-0.694309	1	2.08398	1.99e-10	2.03988	0.00901856	-0.73498	0.0382711	CHR8_JGVV58_119_T01	Ammonium transporter 2	Transport overview.Channels and pores.a-Type channels.Ammonia Channel Transporter	Metabolism.Cellular metabolism.Nitrogen and sulfur metabolism.Nitrogen metabolism.Nitrogen assimilation	Transport overview.Ion transport.Cation transport.Ammonium transport						chr08_08786927_08789593	AT2G38290
VIT_11s0037g00610	-0.303111	1	1.59278	4.94e-15	1.17237	5.36e-05	-0.724429	0.000132412	CHR11_JGVV37_55_T01	Unknown protein	Unknown								chr11_08612905_08614836	AT5G57830
VIT_04s0008g01470	-0.156622	1	2.12894	2.7e-15	1.57715	0.0370405	-0.712855	0.0167646	CHR4_JGVV8_136_T01	WRKY DNA-binding protein 50	Regulation overview.Regulation of gene expression.Regulation of transcription.Transcription factor.WRKY family transcription factor								chr04_01210142_01211252	AT5G26170
VIT_07s0005g05780	-0.188721	1	1.23962	1.44e-05	1.17821	0.00888553	-0.243792	0.499641	CHR7_JGVV5_517_T01	Pantoate--beta-alanine ligase	Metabolism.Primary metabolism.Amino acid metabolism.Beta-Alanine metabolism	Metabolism.Primary metabolism.Coenzyme and prosthetic group metabolism.Pantothenate and CoA metabolism.Pantothenate and CoA biosynthesis							chr07_10113395_10116703	AT5G48840
VIT_18s0001g11830	-0.626827	1	1.31094	1.53e-05	1.23547	0.00131823	-0.701997	0.00124024	CHR18_JGVV1_837_T01	Calmodulin	Signaling.Signaling pathway.Calcium sensors and Signaling	Response to stimulus.Stress response.Biotic stress response.Plant-pathogen interaction							chr18_10100593_10101408	AT1G19290
VIT_05s0020g03190	-1.22779	1	2.83461	1.4e-29	3.36196	9.06e-05	-0.693757	0.0191856	CHR5_JGVV20_300_T01	Haloacid dehalogenase hydrolase	Metabolism.Primary metabolism.Generation of metabolite precursors and energy.Glyoxylate and dicarboxylate metabolism								chr05_04948357_04950405	AT2G32150
VIT_00s0768g00040	-0.0671955	1	1.79076	3.49e-27	1.16637	0.000165686	-0.690209	5.09e-05	CHRUN_JGVV768_4_T01	Receptor protein kinase PERK1	Signaling.Signaling pathway.Protein kinase								chrUn_35193400_35196337	AT5G65530
VIT_06s0004g03540	-0.60451	1	1.08676	4.31e-10	1.03535	0.0207586	-0.655588	8.84e-05	CHR6_JGVV4_455_T01	MAPK (MPK3)	Signaling.Hormone Signaling.Ethylene Signaling.Ethylene-mediated Signaling pathway	Response to stimulus.Stress response.Biotic stress response.Plant-pathogen interaction	Signaling.Signaling pathway.Protein kinase.MAPK cascade						chr06_04432888_04436315	AT3G45640
VIT_13s0019g03990	-0.644882	1	1.36079	2.85e-15	1.35197	0.00239964	-0.65324	0.000244005	CHR13_JGVV19_126_T01	Unknown protein	Unknown								chr13_05245228_05248858	AT4G25030
VIT_07s0129g00180	-0.705419	1	1.31905	3.09e-11	1.38285	0.00608719	-0.641078	0.000782915	CHR7_JGVV129_18_T01	Ca2+-ATPase 2 ACA2, plasma membrane	Signaling.Signaling pathway.Calcium sensors and Signaling	Transport overview.Primary Active Transporters.P-P-bond hydrolysis-driven transporters.P-type ATPase (P-ATPase).Ca2+-ATPase (efflux)	Transport overview.Ion transport.Cation transport						chr07_15444465_15450307	AT4G37640
VIT_12s0059g00880	-0.11614	1	2.33911	1.24e-34	1.81326	0.000509919	-0.63825	0.00201375	CHR12_JGVV59_82_T01	WRKY DNA-binding protein 6	Regulation overview.Regulation of gene expression.Regulation of transcription.Transcription factor.WRKY family transcription factor								chr12_05678804_05681082	AT1G62300
VIT_00s0510g00050	-0.136498	1	1.92338	5.95e-29	1.42829	1.67e-05	-0.632223	0.0120849	CHRUN_JGVV510_5_T01	Aspartyl protease	Metabolism.Primary metabolism.Protein metabolism and modification.Proteolysis.Peptidase-mediated proteolysis								chrUn_30964393_30966631	AT4G35880
VIT_19s0015g00020	0.0857848	1	1.78178	2.18e-24	1.10046	1.23e-06	-0.597521	0.00344968	CHR19_JGVV15_2_T01	ABC transporter C member 9	Transport overview.Macromolecule transport.Multidrug transport.Multidrug ABC transport								chr19_07936122_07941690	AT3G13080
VIT_18s0001g05850	-0.690667	1	1.00724	0.000385842	1.1185	0.0342823	-0.581334	0.0374715	CHR18_RANDOM_JGVV82_98_T01	Ethylene-responsive transcription factor ERF021	Signaling.Hormone Signaling.Ethylene Signaling.Ethylene-mediated Signaling pathway	Regulation overview.Regulation of gene expression.Regulation of transcription.Transcription factor.AP2 family transcription factor.ERF subfamily transcription factor							chr18_random_04529837_04530370	AT1G33760
VIT_01s0026g01020	0.505495	1	1.77645	6.63e-11	1.19542	0.00254906	-0.0834612	0.939017	CHR1_JGVV26_154_T01	Binding	Unknown								chr01_09978896_09983384	AT1G27210
VIT_15s0045g00380	0.29738	1	1.46844	7.17e-10	1.19607	3.23e-05	0.0248826	1	CHR15_JGVV45_29_T01	Phosphoesterase	Unclear								chr15_05231139_05234770	AT3G03530
VIT_06s0004g04960	-0.522168	1	1.04039	7.16e-06	1.0066	0.000543199	-0.55535	0.0113656	CHR6_JGVV4_328_T01	Scarecrow-like transcription factor 14 SCL14	Regulation overview.Regulation of gene expression.Regulation of transcription.Transcription factor.GRAS family transcription factor								chr06_05925541_05928852	AT2G29060
VIT_18s0001g12840	0.0948695	1	1.79788	2.8e-10	1.14645	0.00343102	-0.554929	0.0230254	CHR18_JGVV1_932_T01	ADP-glucose pyrophosphorylase large subunit CagpL2	Metabolism.Primary metabolism.Carbohydrate metabolism.Polysaccharide metabolism.Starch and sucrose metabolism	Metabolism.Primary metabolism.Carbohydrate metabolism.Monosaccharide metabolism.Nucleotide sugar metabolism							chr18_10940330_10945165	AT1G27680
VIT_11s0016g00910	-0.331132	1	1.55586	3.11e-07	1.33816	8.07e-05	-0.548481	0.0239763	CHR11_JGVV16_71_T01	Cation exchanger (CAX9)	Transport overview.Electrochemical Potential-driven Transporters.Porters.Ca2+:Cation Antiporter	Transport overview.Ion transport.Cation transport							chr11_00799383_00801893	AT1G54115
VIT_18s0001g15120	-0.288523	1	1.41948	1.49e-14	1.17522	0.0133597	-0.535279	0.00715957	CHR18_JGVV1_1146_T01	Unknown protein	Unknown								chr18_13199060_13200303	AT4G19950
VIT_18s0086g00210	-0.619273	1	1.11191	5.09e-07	1.23253	0.00036494	-0.498513	0.0266789	CHR18_JGVV86_14_T01	S-locus receptor protein kinase	Signaling.Signaling pathway.Protein kinase								chr18_17424851_17427601	AT1G34300
VIT_17s0000g04840	-0.557755	1	1.24336	6.84e-12	1.35055	4.23e-05	-0.452552	0.0159759	CHR17_JGVV0_494_T01	Sterile alpha motif (SAM) domain-containing	Unclear								chr17_05226309_05230658	AT3G48800
VIT_01s0026g01880	-0.417364	1	1.15542	1.18e-13	1.12167	0.00195352	-0.450689	0.00592993	CHR1_JGVV26_80_T01	Protein kinase APK1B	Signaling.Signaling pathway.Protein kinase								chr01_11234546_11239260	AT2G02800
VIT_02s0236g00130	-0.147129	1	1.33084	1.13e-10	1.07524	5.72e-06	-0.402236	0.0347543	CHR2_JGVV236_12_T01	SNF1-related protein kinase SRK2F	Signaling.Hormone Signaling.ABA Signaling.ABA-mediated Signaling pathway	Signaling.Signaling pathway.Protein kinase							chr02_05557576_05562111	AT4G33950
VIT_15s0046g02110	-0.149198	1	1.45347	8.36e-15	1.21807	0.00464309	-0.3842	0.328565	CHR15_JGVV46_142_T01	Late embryogenesis abundant protein Lea14-A	Response to stimulus.Stress response.Abiotic stress response.Desiccation stress response								chr15_18902799_18903859	AT2G46140
VIT_00s0515g00020	-0.202857	1	1.09474	0.00220481	1.22027	0.00932952	-0.0786791	1	CHRUN_JGVV515_2_T01	R protein MLA10	Response to stimulus.Stress response.Biotic stress response.Plant-pathogen interaction.R proteins from Plant-pathogen interaction								chrUn_31016731_31020673	AT5G48620
VIT_08s0007g05270	0.198701	1	1.48143	6.04e-05	1.22084	4.73e-06	-0.0594198	1	CHR8_JGVV7_353_T01	No hit	No hit								chr08_19217894_19228719
VIT_00s0407g00020	-0.408037	1	1.20894	9.95e-10	2.2045	9.75e-11	0.589088	0.000990223	CHRUN_JGVV407_2_T01	2-oxoglutarate/malate carrier protein, Mitochondrial	Transport overview.Electrochemical Potential-driven Transporters.Porters.Mitochondrial Carrier.Mitochondrial dicarboxilate Carrier	Transport overview.Mitochondrial membrane transport.Mitochondrial membrane carbon compound transport							chrUn_27812697_27813293	AT2G22500
VIT_11s0016g00500	-0.0812824	1	2.16332	8.58e-08	1.23198	0.0219141	-1.00152	0.0615811	CHR11_JGVV16_30_T01	Auxin-responsive SAUR37	Signaling.Hormone Signaling.Auxin Signaling.Auxin-mediated Signaling pathway	Signaling.Hormone Signaling.Auxin Signaling.Auxin responsive							chr11_00516890_00517616	AT5G20820
VIT_06s0009g00680	-0.0783209	1	1.02094	1.55e-09	1.23861	4.14e-06	0.139277	0.655548	CHR6_JGVV9_257_T01	Pyridine nucleotide-disulphide oxidoreductase	Metabolism.Primary metabolism.Carbohydrate metabolism.Glycolysis Gluconeogenesis.Glycolysis	Metabolism.Primary metabolism.Generation of metabolite precursors and energy.Citric acid cycle	Metabolism.Primary metabolism.Amino acid metabolism.Alanine and aspartate metabolism	Metabolism.Primary metabolism.Amino acid metabolism.Glycine, serine, and threonine metabolism	Metabolism.Primary metabolism.Carbohydrate metabolism.Monosaccharide metabolism.Pyruvate metabolism	Metabolism.Primary metabolism.Generation of metabolite precursors and energy.Electron transport.Respiratory-chain phosphorylation			chr06_11421620_11425524	AT3G44190
VIT_10s0116g00370	-0.127064	1	1.48642	0.00221538	2.3534	2.48e-08	0.753664	0.0101015	CHR10_JGVV116_14_T01	Unknown protein	Unknown								chr10_00177453_00180305	AT4G21215
VIT_08s0040g01770	0.228298	1	1.20942	0.0127323	1.25857	0.0301595	0.285635	0.641967	CHR8_JGVV40_149_T01	Cyclic nucleotide-gated ion channel 15	Response to stimulus.Stress response.Biotic stress response.Plant-pathogen interaction	Transport overview.Channels and pores.a-Type channels.The Voltage-gated Ion Channel.Cyclic nucleotide-gated nonselective cation channel							chr08_12885619_12889087	AT2G28260
VIT_08s0007g08920	0.309385	1	1.54411	0.00384206	2.07232	0.000856212	0.844164	0.0276711	CHR8_JGVV7_13_T01	Zeatin O-glucosyltransferase	Signaling.Hormone Signaling.Cytokinin Signaling.Cytokinin metabolism.Cytokinin biosynthesis								chr08_22245660_22247105	AT4G34135
VIT_12s0028g01370	0.69934	1	1.05921	0.0393055	1.19821	0.0332735	0.84639	0.0322343	CHR12_JGVV28_249_T01	PMR5 (powdery mildew resistant 5)	Response to stimulus.Stress response.Biotic stress response								chr12_02027750_02033018	AT2G30900
VIT_13s0019g02910	-0.150441	1	1.22552	7.48e-08	2.22659	1.63e-19	0.851606	2.54e-07	CHR13_JGVV19_228_T01	Cis-zeatin O-beta-D-glucosyltransferase	Signaling.Hormone Signaling.Cytokinin Signaling.Cytokinin metabolism.Cytokinin inactivation by glycosylation								chr13_04104695_04106777	AT1G22400
VIT_16s0050g00900	0.384967	1	1.19268	0.00794603	1.67586	0.00229117	0.874933	0.0344468	CHR16_JGVV50_169_T01	AnthoMATE3, anthocyanin permease AM3	Transport overview.Electrochemical Potential-driven Transporters.Porters.Multidrug/Oligosaccharidyl-lipid/Polysaccharide Flippase.Multi Antimicrobial Extrusion	Transport overview.Macromolecule transport.Multidrug transport.Anthocyanin transport							chr16_17819076_17822096	AT4G25640
VIT_18s0041g01340	-0.192537	1	1.15401	8.8e-06	1.28141	0.000542685	-0.0644603	1	CHR18_JGVV41_92_T01	R protein L6	Response to stimulus.Stress response.Biotic stress response.Plant-pathogen interaction.R proteins from Plant-pathogen interaction								chr18_26016813_26021251	AT5G17680
VIT_15s0046g00320	-0.370705	1	1.10989	1.96e-08	1.28265	9.78e-05	-0.19756	0.541441	CHR15_JGVV46_298_T01	Myc2 bHLH protein	Signaling.Hormone Signaling.Jasmonate salicylate signaling.Jasmonate Signaling.Jasmonate-mediated Signaling pathway	Response to stimulus.Stress response.Biotic stress response.Plant-pathogen interaction	Regulation overview.Regulation of gene expression.Regulation of transcription.Transcription factor.bHLH family transcription factor						chr15_17338815_17341227	AT1G01260
VIT_15s0024g00800	-0.298763	1	1.24983	1.19e-17	1.28417	0.000207377	-0.2652	0.143833	CHR15_JGVV24_81_T01	No hit	No hit								chr15_01564578_01568439
VIT_10s0597g00050	-0.104695	1	1.42895	3.89e-06	1.28433	0.00248617	-0.242589	0.552846	CHR10_JGVV597_5_T01	Heat shock transcription factor B2A	Metabolism.Primary metabolism.Protein metabolism and modification.Protein folding.Chaperone-mediated protein folding.HSP-mediated protein folding	Regulation overview.Regulation of gene expression.Regulation of transcription.Transcription factor.HSF family transcription factor	Response to stimulus.Stress response.Abiotic stress response.Temperature stress response						chr10_01299943_01301733	AT5G62020
VIT_05s0020g03210	0.777309	1	2.29799	1.8e-06	2.43138	0.00107633	0.921449	0.00668086	CHR5_JGVV20_302_T01	S-receptor kinase	Signaling.Signaling pathway.Protein kinase								chr05_04973604_04975974	AT5G60900
VIT_10s0003g01130	-0.390453	1	1.23788	0.00532823	1.29814	0.00608719	-0.318351	0.472648	CHR10_JGVV3_104_T01	Armadillo/beta-catenin repeat	Unknown								chr10_02509692_02511960	AT2G27430
VIT_08s0040g02520	0.0903437	1	1.13241	3.61e-05	1.3054	0.00010167	0.268403	0.407735	CHR8_JGVV40_79_T01	Inositol-1,4,5-trisphosphate 5-phosphatase CVP2, type I	Metabolism.Primary metabolism.Carbohydrate metabolism.Monosaccharide metabolism.Inositol phosphate metabolism	Signaling.Signaling pathway.Phosphatidylinositol Signaling							chr08_13562848_13567856	AT2G37440
VIT_00s0253g00150	0.163561	1	2.57435	6.63e-06	3.34729	8.26e-06	0.947891	0.0165082	CHRUN_JGVV253_14_T01	Methyl jasmonate esterase	Metabolism.Primary metabolism.Lipid metabolism.Fatty acid metabolism.Alpha-linolenic acid metabolism	Signaling.Hormone Signaling.Jasmonate salicylate signaling.Jasmonate Signaling.Jasmonate metabolism							chrUn_17861335_17864038	AT3G50440
VIT_19s0014g04930	-0.943823	1	1.6336	0.0247584	3.55645	0.000364654	0.991616	0.0326087	CHR19_JGVV14_437_T01	Germacrene-D synthase	Metabolism.Secondary metabolism.Terpenoid metabolism.Terpenoid biosynthesis	Metabolism.Secondary metabolism.Terpenoid metabolism.Sesquiterpenoid metabolism.Sesquiterpenoid biosynthesis							chr19_05254957_05257671	AT5G23960
VIT_08s0007g05180	0.162822	1	1.11851	0.0225682	1.32931	0.031424	0.373955	0.147779	CHR8_JGVV7_362_T01	Unknown	Unknown								chr08_19107374_19108079
VIT_02s0154g00010	-0.684782	1	1.31404	0.0105686	1.34392	0.02534	-0.656118	0.170406	CHR2_JGVV154_1_T01	Auxin-responsive SAUR11	Signaling.Hormone Signaling.Auxin Signaling.Auxin-mediated Signaling pathway	Signaling.Hormone Signaling.Auxin Signaling.Auxin responsive							chr02_04822437_04823283	AT3G60690
VIT_00s1291g00030	-0.0107333	1	1.8281	4.39e-08	1.35903	0.00670974	-0.467119	0.118197	CHRUN_JGVV1291_3_T01	Receptor protein kinase PERK1	Signaling.Signaling pathway.Protein kinase								chrUn_38386259_38388117	AT5G65530
VIT_03s0038g03410	-0.0893404	1	1.0833	6.59e-05	1.36272	0.0336786	0.190802	0.484941	CHR3_JGVV38_131_T01	NAC domain containing protein 36	Regulation overview.Regulation of gene expression.Regulation of transcription.Transcription factor.NAC family transcription factor								chr03_02465579_02466852	AT2G17040
VIT_17s0000g03340	-0.103472	1	1.64603	2.57e-20	1.36954	0.000173277	-0.383633	0.0604292	CHR17_JGVV0_630_T01	Wall-associated kinase 4	Signaling.Signaling pathway.Protein kinase								chr17_03220804_03228158	AT1G18390
VIT_02s0033g01060	0.0917667	1	1.80399	4.14e-06	1.42927	0.00934641	-0.286531	0.666357	CHR2_JGVV33_73_T01	Anthraniloyal-CoA: methanol anthraniloyal transferase	Metabolism.Primary metabolism.Amino acid metabolism.Aromatic amino acid metabolism.Aromatic amino acid biosynthesis	Metabolism.Secondary metabolism.Aromatic compound metabolism.Aromatic compound biosynthesis							chr02_16237046_16239279	AT5G17540
VIT_08s0007g05560	-0.39233	1	1.5676	1.44e-12	1.4534	0.00372401	-0.506355	0.309407	CHR8_JGVV7_325_T01	Protein kinase	Signaling.Signaling pathway.Protein kinase								chr08_19467895_19471874	AT3G57090
VIT_04s0008g06570	-0.309429	1	1.91218	1.81e-09	1.4571	0.00354293	-0.764271	0.0607772	CHR4_JGVV8_610_T01	Chorismate mutase, cytosolic (CM2)	Metabolism.Primary metabolism.Amino acid metabolism.Aromatic amino acid metabolism.Aromatic amino acid biosynthesis	Metabolism.Cellular metabolism.Shikimate metabolism	Metabolism.Primary metabolism.Amino acid metabolism.Amino acid biosynthesis						chr04_06534853_06537162	AT5G10870
VIT_14s0068g00120	-0.619035	1	1.24774	0.0460941	1.48244	0.0362583	-0.387039	0.693202	CHR14_JGVV68_11_T01	feronia receptor-like kinase	Signaling.Signaling pathway.Protein kinase	Development.Reproductive development.Pollination-related							chr14_23824203_23824397	AT3G51550
VIT_10s0003g02910	0.330328	1	1.40818	0.00639933	1.50184	0.00575187	0.41781	0.383132	CHR10_JGVV3_265_T01	FLS2 (flagellin-sensitive 2)	Signaling.Signaling pathway.Protein kinase								chr10_05029612_05031566	AT5G46330
VIT_10s0116g00410	-1.07311	0.977	1.12963	0.0255125	1.50514	0.0033455	-0.697769	0.144601	CHR10_JGVV116_16_T01	Gibberellin 2-beta-dioxygenase 7	Metabolism.Secondary metabolism.Terpenoid metabolism.Diterpenoid metabolism.Diterpenoid biosynthesis	Signaling.Hormone Signaling.Gibberellic acid Signaling.Gibberellic acid metabolism.Gibberellic acid catabolism							chr10_00190070_00195160	AT4G21200
VIT_13s0019g03040	-0.127556	1	1.4556	2.76e-12	1.53181	5.91e-06	-0.0510553	1	CHR13_JGVV19_216_T01	Indole-3-acetate beta-glucosyltransferase	Signaling.Hormone Signaling.Auxin Signaling.Auxin metabolism.Auxin inactivation by conjugation								chr13_04177214_04179083	AT1G22360
VIT_09s0002g03450	0.0454282	1	1.42977	2.88e-19	1.53904	9.92e-12	0.154494	0.603979	CHR9_JGVV2_313_T01	Taurine dioxygenase	Metabolism.Primary metabolism.Amino acid metabolism.Cysteine metabolism								chr09_03123537_03124938	AT3G21360
VIT_10s0003g01170	0.221159	1	1.66134	0.00235229	1.54124	0.0055404	0.107527	1	CHR10_JGVV3_107_T01	Basic helix-loop-helix (bHLH) family	Regulation overview.Regulation of gene expression.Regulation of transcription.Transcription factor.bHLH family transcription factor								chr10_02533360_02534606
VIT_05s0049g00220	-0.164164	1	1.10329	0.0288617	1.57175	0.00282792	0.305244	0.639245	CHR5_JGVV49_21_T01	2-oxoglutarate-dependent dioxygenase	Metabolism.Cellular metabolism.Oxidation reduction								chr05_07321488_07322979	AT1G06620
VIT_00s0317g00140	0.0297064	1	1.9927	0.000102287	1.58733	0.0157962	-0.379951	0.675123	CHRUN_PDVV317_11_T01	Exocyst subunit EXO70 H2	Transport overview.Macromolecule transport.Protein transport.Tethering factors	Cellular process.Cellular transport.Protein trafficking.Vesicle-mediated trafficking							chrUn_23062496_23064497	AT2G39380
VIT_16s0050g01250	-0.246433	1	1.36224	2.28e-11	1.58978	6.13e-06	-0.0187006	1	CHR16_JGVV50_136_T01	Heavy-metal-associated domain-containing protein	Unclear								chr16_18132457_18133783	AT1G01490
VIT_01s0011g05190	-0.057905	1	1.05798	0.0054131	1.59758	1.04e-14	0.481921	0.229348	CHR1_JGVV11_144_T01	Bet v I allergen	Response to stimulus.Stress response.Biotic stress response								chr01_04828442_04841849	AT1G70830
VIT_12s0057g01440	-0.374935	1	1.3429	4.03e-05	1.59828	0.021112	-0.112672	0.925199	CHR12_JGVV57_127_T01	Heavy-metal-associated domain-containing protein	Unclear								chr12_10136864_10146010
VIT_01s0026g01380	-0.189014	1	1.6828	6.78e-05	1.62406	0.0277545	-0.227071	0.757638	CHR1_JGVV26_124_T01	Glutathione S-transferase 29 GSTU18	Metabolism.Primary metabolism.Coenzyme and prosthetic group metabolism.Peptide derived compounds biosynthesis.Glutathione metabolism	Response to stimulus.Stress response.Abiotic stress response.Oxidative stress response							chr01_10337712_10348270	AT1G10360
VIT_17s0000g03230	-0.0356998	1	1.9644	1.11e-11	1.64843	0.000338592	-0.35354	0.461133	CHR17_JGVV0_640_T01	Alpha-mannosidase	Metabolism.Primary metabolism.Carbohydrate metabolism.Oligosaccharide metabolism.N-Glycan metabolism.N-Glycan biosynthesis	Metabolism.Primary metabolism.Carbohydrate metabolism.Oligosaccharide metabolism.Glycan metabolism.Glycan structures-biosynthesis1	Metabolism.Primary metabolism.Protein metabolism and modification.Protein processing in endoplasmic reticulum						chr17_03111086_03118447	AT5G13980
VIT_03s0017g01280	-0.101649	1	1.31961	8.14e-07	1.65717	2.03e-06	0.239481	0.337557	CHR3_JGVV17_72_T01	ABC transporter G member 7	Transport overview.Macromolecule transport.Multidrug transport.Multidrug ABC transport								chr03_17161781_17167061	AT1G17840
VIT_14s0006g02510	-0.507251	0.715662	1.48143	3.66e-09	1.65779	7.81e-10	-0.329808	0.0833726	CHR14_JGVV6_153_T01	Plastid movement impaired 15 (PMI15)	Unknown								chr14_20172764_20176283	AT5G38150
VIT_00s2776g00010	0.496811	1	2.47671	2.94e-06	1.67481	0.0380784	-0.29225	0.705329	CHRUN_JGVV2776_1_T01	S-locus lectin protein kinase	Signaling.Signaling pathway.Protein kinase								chrUn_42936462_42938405	AT1G11330
VIT_04s0044g00130	-0.260589	1	1.98404	6.42e-12	1.68198	2.42e-14	-0.563607	0.0757824	CHR4_JGVV44_157_T01	Unknown protein	Unknown								chr04_20808077_20822529	AT4G35560
VIT_01s0010g00760	-0.67693	1	1.09586	0.0176707	1.69178	0.0346718	-0.0839029	1	CHR1_GSVIVT00010131001_T01	Unknown	Unknown								chr01_15950500_15952634
VIT_00s0203g00220	0.785523	1	2.64552	3.6e-08	1.7219	0.00544895	-0.130671	1	CHRUN_GSVIVT00003682001_T01	S-locus lectin protein kinase	Signaling.Signaling pathway.Protein kinase								chrUn_12074634_12076964	AT1G11300
VIT_06s0061g01470	-0.38287	1	1.01529	0.0207153	1.73086	0.000107192	0.340729	0.554821	CHR6_JGVV61_15_T01	ABC transporter G member 22	Transport overview.Macromolecule transport.Multidrug transport.Multidrug ABC transport								chr06_19330683_19339761	AT1G66950
VIT_19s0014g04280	-0.0241609	1	1.54668	1.29e-18	1.73921	1.19e-14	0.168454	0.440928	CHR19_JGVV14_380_T01	S-locus protein kinase	Signaling.Signaling pathway.Protein kinase								chr19_04563293_04572521	AT4G27290
VIT_12s0028g03560	0.151708	1	1.64352	2.72e-10	1.75032	0.000768501	0.261393	0.432751	CHR12_JGVV28_46_T01	Unknown protein	Unknown								chr12_04360339_04361597	AT4G32480
VIT_01s0127g00160	-0.610613	1	1.33709	1.65e-12	1.76574	0.000272664	-0.1789	0.429796	CHR1_JGVV127_69_T01	Cysteine-rich receptor-like protein kinase 2	Signaling.Signaling pathway.Protein kinase								chr01_07509481_07512735	AT1G70520
VIT_06s0004g03620	-0.604927	1	1.26118	2.65e-12	1.77265	3.23e-07	-0.0931057	0.816906	CHR6_JGVV4_449_T01	MAPK MPK13	Signaling.Hormone Signaling.Ethylene Signaling.Ethylene-mediated Signaling pathway	Signaling.Signaling pathway.Protein kinase.MAPK cascade							chr06_04580727_04584943	AT1G07880
VIT_02s0025g04660	0.197991	1	1.62303	5.07e-09	1.78471	5.69e-05	0.363244	0.272222	CHR2_JGVV25_423_T01	Senescence-inducible chloroplast stay-green protein 1	Metabolism.Primary metabolism.Cofactor metabolism.Tetrapyrrole metabolism.Chlorophyll metabolism.Chlorophyll catabolism								chr02_04225517_04227048	AT4G22920
VIT_01s0026g02710	0.515531	1	2.12133	1.16e-13	1.83691	8.22e-17	0.229873	0.606913	CHR1_JGVV26_6_T01	NAC domain-containing protein 29	Regulation overview.Regulation of gene expression.Regulation of transcription.Transcription factor.NAC family transcription factor								chr01_12442003_12443186	AT1G69490
VIT_10s0071g00440	0.860708	0.554641	2.69317	1.06e-13	1.86694	5.53e-05	0.0301909	1	CHR10_JGVV71_67_T01	Serine/threonine-protein kinase receptor ARK3	Signaling.Signaling pathway.Protein kinase								chr10_16787181_16805967	AT4G21380
VIT_16s0050g01310	0.119116	1	2.38588	8.56e-08	1.90352	0.0333568	-0.384392	0.550201	CHR16_JGVV50_131_T01	C2 domain-containing protein	Signaling.Signaling pathway.Protein kinase								chr16_18178042_18179133	AT5G23950
VIT_11s0016g00520	-0.281295	1	1.78008	2.22e-05	1.92821	0.00076759	-0.132312	0.967439	CHR11_JGVV16_32_T01	Auxin-responsive SAUR38	Signaling.Hormone Signaling.Auxin Signaling.Auxin-mediated Signaling pathway								chr11_00527954_00530321	AT5G20810
VIT_08s0007g02480	-1.11405	1	1.697	0.0117715	1.95492	0.0445144	-0.83306	0.200242	CHR8_JGVV7_620_T01	Lysine decarboxylase-like protein	Signaling.Hormone Signaling.Cytokinin Signaling.Cytokinin metabolism.Cytokinin biosynthesis	Metabolism.Secondary metabolism.Primary amino acids derivated metabolism.Alkaloid metabolism.Alkaloid biosynthesis.Alkaloid derived from ornithine biosynthesis							chr08_16603718_16607543	AT5G06300
VIT_15s0046g01140	-0.814412	1	1.42439	2.72e-10	1.99325	9.27e-05	-0.244607	0.331398	CHR15_JGVV46_234_T01	WRKY DNA-binding protein 53	Regulation overview.Regulation of gene expression.Regulation of transcription.Transcription factor.WRKY family transcription factor								chr15_18191021_18193470	AT4G23810
VIT_02s0087g01010	1.33316	1	2.776	3.51e-07	2.06823	0.00981325	0.626551	0.77143	CHR2_JGVV87_2_T01	CRK10 (cysteine-rich RLK10)	Signaling.Signaling pathway.Protein kinase								chr02_18746619_18751138	AT4G05200
VIT_17s0000g01630	-0.456937	1	2.43604	6.58e-29	2.10469	0.000123212	-0.786211	0.0662139	CHR17_JGVV0_779_T01	Calmodulin CML37	Signaling.Signaling pathway.Calcium sensors and Signaling	Response to stimulus.Stress response.Biotic stress response.Plant-pathogen interaction							chr17_01200420_01200901	AT5G42380
VIT_19s0014g04080	1.19012	1	3.1953	2.36e-10	2.12252	0.00861603	0.109476	1	CHR19_JGVV14_361_T01	Serine/threonine-protein kinase receptor ARK3	Signaling.Signaling pathway.Protein kinase								chr19_04321690_04326268	AT4G21380
VIT_05s0102g00450	-0.612707	1	1.6823	4.92e-14	2.13318	1.74e-11	-0.162797	0.605894	CHR5_JGVV102_41_T01	MSS3 (multicopy suppressors of snf4 deficiency in yeast 3)	Response to stimulus.Stress response.Biotic stress response.Plant-pathogen interaction								chr05_22400856_22401918	AT3G07490
VIT_01s0150g00410	-0.223254	1	2.70881	1.63e-06	2.13579	0.0324742	-0.805584	0.266204	CHR1_JGVV150_41_T01	Unknown protein	Unknown								chr01_22777883_22779333
VIT_16s0050g01690	-0.369802	1	1.85809	6.62e-16	2.13827	2.98e-14	-0.0877443	0.911774	CHR16_JGVV50_99_T01	Receptor kinase homolog LRK10	Signaling.Signaling pathway.Protein kinase								chr16_18629559_18632172	AT1G66920
VIT_02s0025g01710	-0.712314	1	1.32667	9.23e-09	2.14021	7.3e-09	0.107624	0.962659	CHR2_JGVV25_160_T01	Unknown	Unknown								chr02_01628584_01630021
VIT_07s0104g00850	-0.136012	1	2.08911	3.23e-05	2.14424	0.000764943	-0.0753641	1	CHR7_JGVV104_90_T01	Pto kinase interactor	Signaling.Signaling pathway.Protein kinase								chr07_01998953_02001644	AT5G35960
VIT_01s0150g00330	-0.690984	1	1.96346	1.6e-22	2.20011	7.39e-06	-0.453653	0.0750092	CHR1_JGVV150_33_T01	U-box domain-containing protein	Unknown								chr01_22733472_22736897
VIT_11s0016g02800	-0.74419	1	2.33152	1.05e-06	2.21377	0.0135191	-0.861859	0.0545777	CHR11_JGVV16_244_T01	Myo-inositol oxygenase	Metabolism.Primary metabolism.Carbohydrate metabolism.Monosaccharide metabolism.Inositol phosphate metabolism	Metabolism.Primary metabolism.Organic acid metabolism.Ascorbate and aldarate metabolism							chr11_02216733_02218964	AT4G26260
VIT_13s0158g00170	-0.614506	1	1.00894	0.00135296	2.22427	1.4e-10	0.597558	0.0531545	CHR13_JGVV158_15_T01	R protein MLA10	Response to stimulus.Stress response.Biotic stress response.Plant-pathogen interaction.R proteins from Plant-pathogen interaction								chr13_21065902_21069368	AT3G14470
VIT_11s0016g00670	-0.759546	1	2.55604	2.71e-11	2.26832	0.0320773	-1.03744	0.0540695	CHR11_JGVV16_47_T01	AP2 domain-containing transcription factor	Signaling.Hormone Signaling.Ethylene Signaling.Ethylene-mediated Signaling pathway	Regulation overview.Regulation of gene expression.Regulation of transcription.Transcription factor.AP2 family transcription factor.DREB subfamily transcription factor							chr11_00654774_00655295	AT5G21960
VIT_16s0050g01240	-0.167464	1	1.83594	1.83e-25	2.38119	2.87e-19	0.377975	0.0527031	CHR16_JGVV50_137_T01	Heavy-metal-associated domain-containing protein	Unclear								chr16_18120458_18125942	AT1G01490
VIT_18s0001g01570	1.77467	1	3.99527	4.22e-12	2.39572	0.00483107	0.224736	1	CHR18_RANDOM_JGVV126_8_T01	Seed maturation protein PM31	Response to stimulus.Stress response.Biotic stress response								chr18_random_02135300_02136089	AT3G46230
VIT_18s0001g13320	-0.257981	1	2.82463	1.02e-11	2.45054	0.00369919	-0.623428	0.543071	CHR18_JGVV1_977_T01	Dehydration-responsive element-binding protein 2D	Signaling.Hormone Signaling.Ethylene Signaling.Ethylene-mediated Signaling pathway	Regulation overview.Regulation of gene expression.Regulation of transcription.Transcription factor.AP2 family transcription factor.DREB subfamily transcription factor							chr18_11347342_11348103	AT1G75490
VIT_13s0074g00550	-0.00494669	1	1.73776	0.0218112	2.45059	0.00108802	0.727161	0.22393	CHR13_JGVV74_41_T01	Amino acid transporter family	Transport overview.Electrochemical Potential-driven Transporters.Porters.Amino Acid/Auxin Permease	Transport overview.Macromolecule transport.Amino acid transport							chr13_08539570_08542055	AT1G08230
VIT_08s0058g00430	-0.35974	1	2.17823	0.00900298	2.47453	0.0121626	0.0229905	1	CHR8_JGVV58_97_T01	ferritin	Metabolism.Primary metabolism.Cofactor metabolism.Tetrapyrrole metabolism								chr08_09389743_09394079	AT5G01600
VIT_03s0091g00810	0.0485405	1	2.60229	3.97e-29	2.49622	6.21e-09	-0.0525518	1	CHR3_JGVV91_41_T01	Beta-1,4-xylosidase	Metabolism.Primary metabolism.Carbohydrate metabolism.Polysaccharide metabolism.Starch and sucrose metabolism	Metabolism.Primary metabolism.Carbohydrate metabolism.Monosaccharide metabolism.Nucleotide sugar metabolism	Cellular process.Cellular component organization and biogenesis.Cell wall organization and biogenesis.Cell wall metabolism.Cell wall catabolism.Xylan catabolism						chr03_07287360_07289100
VIT_07s0031g01710	1.38699	1	4.22337	8.13e-10	2.56179	0.0124454	-0.249776	0.942839	CHR7_JGVV31_152_T01	WRKY DNA-binding protein 51	Regulation overview.Regulation of gene expression.Regulation of transcription.Transcription factor.WRKY family transcription factor								chr07_17794621_17797164	AT5G64810
VIT_16s0013g00980	-1.59447	0.0266487	1.4113	0.000231808	2.6031	5.07e-06	-0.406738	0.097582	CHR16_JGVV13_74_T01	Ethylene-responsive transcription factor ERF105	Signaling.Hormone Signaling.Ethylene Signaling.Ethylene-mediated Signaling pathway	Regulation overview.Regulation of gene expression.Regulation of transcription.Transcription factor.AP2 family transcription factor.ERF subfamily transcription factor							chr16_06705921_06706850	AT5G61600
VIT_01s0010g00790	-1.19572	1	1.71132	0.0164215	2.69327	0.00925441	-0.201691	0.99722	CHR1_PDVV10_65_T01	No hit	No hit								chr01_16076644_16082917
VIT_16s0050g01300	-0.296906	1	2.30862	1.36e-09	2.7182	2.66e-05	0.101473	1	CHR16_JGVV50_132_T01	C2 domain-containing protein	Signaling.Signaling pathway.Protein kinase								chr16_18165668_18166759	AT5G23950
VIT_07s0141g00640	-0.000450456	1	2.06143	0.000107868	2.74424	2.91e-08	0.689523	0.0836979	CHR7_JGVV141_35_T01	ProT1 (PROLINE transporter 1)	Transport overview.Electrochemical Potential-driven Transporters.Porters.Amino Acid/Auxin Permease	Transport overview.Macromolecule transport.Amino acid transport							chr07_00362439_00365606	AT1G08230
VIT_09s0002g04560	0.360926	1	3.75987	3.52e-45	2.74976	6.7e-05	-0.650813	0.0531691	CHR9_JGVV2_414_T01	Calmodulin-binding protein	Signaling.Signaling pathway.Calcium sensors and Signaling								chr09_04138840_04140754	AT4G33050
VIT_08s0105g00600	1.0328	1	3.94143	9.14e-09	2.78318	0.00670974	-0.0993795	1	CHR8_JGVV105_48_T01	Late embryogenesis abundant protein B19.3	Response to stimulus.Stress response.Abiotic stress response.Desiccation stress response								chr08_07969437_07970216
VIT_16s0013g01950	0.224872	1	3.02454	9.47e-05	2.90613	0.00475071	0.139538	1	CHR16_JGVV13_126_T01	Hexose transporter [Vitis vinifera]	Transport overview.Electrochemical Potential-driven Transporters.Porters.Major Facilitator Superfamily.Sugar Porter	Transport overview.Macromolecule transport.Carbohydrate transport.Sugar transport							chr16_09175020_09178471	AT5G61520
VIT_02s0033g01000	-0.843941	1	1.71229	7.45e-11	2.93648	1.85e-11	0.376415	0.264703	CHR2_JGVV33_69_T01	Anthraniloyal-CoA: methanol anthraniloyal transferase	Metabolism.Primary metabolism.Amino acid metabolism.Aromatic amino acid metabolism.Aromatic amino acid biosynthesis	Metabolism.Secondary metabolism.Aromatic compound metabolism.Aromatic compound biosynthesis							chr02_15981115_15983442	AT5G17540
VIT_08s0007g04100	0.26918	1	2.6367	0.0283097	2.96734	0.0136132	0.664659	0.54622	CHR8_JGVV7_462_T01	CYPLXXVIA2	Metabolism.Cellular metabolism.Oxidation reduction.Cytochrome P450 oxidoreductase								chr08_18069161_18079210	AT3G52970
VIT_07s0005g01760	-0.619977	1	2.80384	1.88e-12	3.05216	3.28e-05	-0.364524	0.599362	CHR7_JGVV5_172_T01	Glycerol-3-phosphate acyltransferase 3 (AtGPAT3)	Metabolism.Primary metabolism.Lipid metabolism.Glycerolipid metabolism.Glycerophospholipid metabolism.Glycerophospholipid biosynthesis								chr07_04239455_04241428	AT4G01950
VIT_02s0154g00600	-0.618861	1	2.87983	0.0194663	3.11543	0.00633488	-0.346225	0.87861	CHR2_JGVV154_52_T01	Pectinesterase family	Cellular process.Cellular component organization and biogenesis.Cell wall organization and biogenesis.Cell wall metabolism.Cell wall modification.Pectin modification								chr02_05378602_05380749	AT5G47500
VIT_15s0045g00810	-0.484095	1	2.89909	0.000239368	3.13442	0.017812	-0.234484	1	CHR15_JGVV45_61_T01	Disease resistance protein RPR1	Diverse functions.Gene family with diverse functions.NBS-LRR superfamily	Response to stimulus.Stress response.Biotic stress response							chr15_05929307_05931886	AT1G53350
VIT_08s0058g00410	0.048813	1	2.7688	1.73e-12	3.13816	5.1e-07	0.436716	0.285871	CHR8_JGVV58_98_T01	ferritin 1 (FER1)	Metabolism.Primary metabolism.Cofactor metabolism.Tetrapyrrole metabolism								chr08_09346957_09351266	AT2G40300
VIT_12s0028g02550	-1.14906	1	2.11416	0.02475	3.18507	0.0177391	-0.0188048	1	CHR12_JGVV28_141_T01	Sodium/calcium exchanger family protein	Transport overview.Electrochemical Potential-driven Transporters.Porters.Ca2+:Cation Antiporter	Signaling.Signaling pathway.Calcium sensors and Signaling							chr12_03301694_03310141	AT1G53210
VIT_17s0000g03370	-0.364386	1	2.87713	1.23e-07	3.20013	1.34e-06	-0.0489603	1	CHR17_JGVV0_628_T01	Calmodulin-binding protein	Signaling.Signaling pathway.Calcium sensors and Signaling	Response to stimulus.Stress response.Biotic stress response.Plant-pathogen interaction							chr17_03248651_03251712	AT5G57580
VIT_00s0822g00010	0.329861	1	3.09721	0.000117863	3.39837	1.37e-05	0.650637	0.253964	CHRUN_JGVV822_1_T01	White-brown complex homolog protein 11	Transport overview.Macromolecule transport.Multidrug transport.Multidrug ABC transport								chrUn_35757914_35758984
VIT_19s0014g00940	-0.460585	1	2.01513	0.0139511	3.51931	2.13e-05	1.05336	0.055186	CHR19_JGVV14_78_T01	Serine/threonine Protein kinase BNK1	Signaling.Signaling pathway.Protein kinase								chr19_00974833_00977913	AT3G20530
VIT_02s0025g03000	-0.999479	0.995765	3.0818	8.65e-10	3.71373	6.1e-12	-0.348314	0.516789	CHR2_JGVV25_276_T01	NGA1 (NGATHA1)	Regulation overview.Regulation of gene expression.Regulation of transcription.Transcription factor.ABI3 family transcription factor								chr02_02549060_02551345	AT2G46870
VIT_13s0067g00240	0.781735	1	5.36349	4.4e-08	3.92318	0.00838723	-0.553414	0.432316	CHR13_JGVV67_229_T01	Binding	Unknown								chr13_00171556_00173017	AT1G07280
VIT_08s0032g00790	0.0546	1	4.12851	1.66e-05	4.09473	6.24e-06	0.0793895	1	CHR8_JGVV32_64_T01	ABC transporter G member 4	Transport overview.Macromolecule transport.Multidrug transport.Multidrug ABC transport								chr08_04360764_04369672	AT5G06530
VIT_08s0007g04860	-0.370423	1	4.45787	2.25e-29	4.34489	5.51e-12	-0.474906	0.188341	CHR8_JGVV7_392_T01	Nodulin family protein	Metabolism.Primary metabolism.Protein metabolism and modification.Protein modification.Protein myristoylation	Metabolism.Cellular metabolism.Nitrogen and sulfur metabolism.Nitrogen metabolism.Nitrogen assimilation							chr08_18809103_18811707	AT2G39210
VIT_03s0063g00720	-0.00949456	1	5.29261	8.52e-13	4.46836	1.15e-09	-0.798432	0.225621	CHR3_JGVV63_66_T01	CXE carboxylesterase CXE10	Metabolism.Cellular metabolism.Esterase activity								chr03_04259150_04260121
VIT_19s0014g04050	-0.972878	1	4.47674	7.71e-06	4.7292	0.000456833	-0.618125	0.516363	CHR19_JGVV14_358_T01	S-locus lectin protein kinase	Signaling.Signaling pathway.Protein kinase								chr19_04296793_04304803	AT2G19130
VIT_14s0066g02080	-1.05842	1	3.76217	0.00218248	5.27619	0.00176621	0.489595	0.749116	CHR14_JGVV66_192_T01	AAA-type ATPase family protein	Diverse functions.Gene family with diverse functions.AAA-type ATPase domain family								chr14_28342529_28348199	AT3G28580
VIT_19s0014g04150	0.00751564	1	6.0787	3.05e-24	5.51445	3.09e-18	-0.512616	0.170567	CHR19_JGVV14_367_T01	S-receptor protein kinase	Signaling.Signaling pathway.Protein kinase								chr19_04427537_04433773	AT3G16030
VIT_18s0041g00910	0.660446	1	6.27374	0.00157747	5.80031	0.000978492	0.59007	0.698948	CHR18_JGVV41_128_T01	UDP-glucose: anthocyanidin 5,3-O-glucosyltransferase	Metabolism.Secondary metabolism.Phenylpropanoid metabolism.Flavonoid metabolism.Flavonoid biosynthesis.Anthocyanin biosynthesis.Anthocyanin-glycoside biosynthesis								chr18_25406239_25407741	AT3G16520
VIT_14s0066g02100	-1.20819	1	5.12778	0.0131514	7.04358	7.86e-05	1.08337	0.285301	CHR14_JGVV66_194_T01	AAA-type ATPase	Diverse functions.Gene family with diverse functions.AAA-type ATPase domain family								chr14_28353929_28355637	AT5G40010
VIT_08s0007g06440	-0.978463	1	5.83295	0.00138041	7.17389	3.55e-09	0.715342	0.579474	CHR8_JGVV7_245_T01	No hit	No hit								chr08_20203229_20204215
VIT_01s0011g04010	-1.12826	1	7.54235	6.72e-13	8.12329	5.74e-10	-0.170537	1	CHR1_JGVV11_260_T01	Catalytic	Unknown								chr01_03668907_03670738	AT5G38200
VIT_05s0020g00840	-0.732542	1	9.84692	1.33e-114	3.40443	1.67e-06	-7.18228	1.53e-97	CHR5_JGVV20_76_T01	No hit	No hit								chr05_02684034_02685262
VIT_03s0063g01790	-3.57964	0.613448	6.22354	2.61e-70	2.9783	0.0484751	-6.8067	8.48e-97	CHR3_JGVV63_167_T01	Transducin protein	Unclear								chr03_05124598_05126444	AT2G26490
VIT_08s0007g05580	-0.638885	1	8.26792	2.76e-107	2.74117	0.000687992	-6.1042	4.27e-85	CHR8_JGVV7_323_T01	Embryo-abundant protein	Unknown								chr08_19482695_19484048	AT2G41380
VIT_17s0119g00150	-1.54862	1	7.64699	3.38e-70	4.00552	0.000158237	-5.11699	2.44e-52	CHR17_JGVV119_10_T01	Alpha-amylase/subtilisin inhibitor	Metabolism.Primary metabolism.Carbohydrate metabolism.Polysaccharide metabolism.Starch and sucrose metabolism.Starch biosynthesis catabolism.Starch catabolism inhibitor	Metabolism.Primary metabolism.Protein metabolism and modification.Proteolysis.Protease inhibition							chr17_13578054_13578744	AT1G17860
VIT_11s0016g00660	-3.40403	0.836329	5.55721	1.05e-28	3.89465	0.0117422	-5.03	6.83e-39	CHR11_JGVV16_46_T01	DREB sub A-5 of ERF/AP2 transcription factor	Signaling.Hormone Signaling.Ethylene Signaling.Ethylene-mediated Signaling pathway	Regulation overview.Regulation of gene expression.Regulation of transcription.Transcription factor.AP2 family transcription factor.DREB subfamily transcription factor							chr11_00646736_00647692	AT1G19210
VIT_17s0000g08080	-1.59508	0.0196688	5.06067	1.89e-35	1.80671	1.17e-05	-4.84981	2.72e-30	CHR17_JGVV0_203_T01	Armadillo/beta-catenin repeat protein / U-box domain-containing protein	Unknown								chr17_09075799_09078072	AT1G60190
VIT_02s0025g04340	0.361235	1	6.18242	8.64e-145	1.07936	0.0153011	-4.7537	3.01e-62	CHR2_JGVV25_393_T01	Osmotin	Response to stimulus.Stress response.Abiotic stress response.Osmotic stress response	Response to stimulus.Stress response.Biotic stress response							chr02_03824931_03825899	AT4G11650
VIT_03s0091g00690	-2.12217	1	4.8404	4.76e-31	2.26882	0.0496922	-4.68608	1.94e-25	CHR3_JGVV91_51_T01	Salt tolerance zinc finger	Regulation overview.Regulation of gene expression.Regulation of transcription.Transcription factor.C2H2 family transcription factor								chr03_07125371_07126295	AT1G27730
VIT_06s0004g00690	-1.94417	0.994265	5.12789	1.31e-29	2.61034	0.00733444	-4.48501	2.74e-26	CHR6_JGVV4_714_T01	Calmodulin-binding region IQ	Signaling.Signaling pathway.Calcium sensors and Signaling								chr06_00818852_00822710	AT3G13600
VIT_06s0004g04010	-2.43886	1	5.30645	4.91e-21	3.45687	0.0105849	-4.28399	2.23e-30	CHR6_JGVV4_414_T01	Exocyst subunit EXO70 H7	Transport overview.Macromolecule transport.Protein transport.Tethering factors	Cellular process.Cellular transport.Protein trafficking.Vesicle-mediated trafficking							chr06_04995327_04997467	AT5G59730
VIT_06s0004g04180	-1.97439	0.715662	4.34327	1.09e-20	2.09235	0.0332506	-4.22078	6.44e-51	CHR6_JGVV4_397_T01	Zinc finger (C2H2 type) protein (ZAT11)	Regulation overview.Regulation of gene expression.Regulation of transcription.Transcription factor.C2H2 family transcription factor								chr06_05152464_05153142	AT2G37430
VIT_15s0046g02220	-0.94643	1	7.11677	5.96e-12	3.90768	0.000432303	-4.11331	3.16e-06	CHR15_JGVV46_131_T01	ACC synthase	Metabolism.Primary metabolism.Organic acid metabolism.Propanoate metabolism	Signaling.Hormone Signaling.Ethylene Signaling.Ethylene-mediated Signaling pathway	Signaling.Hormone Signaling.Ethylene Signaling.Ethylene metabolism.Ethylene biosynthesis						chr15_19001999_19004662	AT3G61510
VIT_13s0019g00480	-1.59228	1	4.67096	9.25e-35	2.60734	0.0246523	-3.67042	3.65e-25	CHR13_JGVV19_405_T01	Zinc finger (C2H2 type) family	Regulation overview.Regulation of gene expression.Regulation of transcription.Transcription factor.C2H2 family transcription factor								chr13_02500575_02501349	AT2G28710
VIT_04s0069g01010	-1.21073	1	4.61642	5.8e-35	2.14833	0.0253215	-3.66561	1.47e-16	CHR4_JGVV69_74_T01	Harpin-induced protein	Response to stimulus.Stress response.Biotic stress response.Virus stress response								chr04_09458009_09459027	AT1G65690
VIT_06s0080g00260	-1.21271	1	5.76618	4.96e-21	3.32184	0.000688988	-3.664	6.77e-13	CHR6_JGVV80_93_T01	Seed maturation protein PM38	Response to stimulus.Stress response.Biotic stress response								chr06_20053543_20057813	AT5G22470
VIT_08s0105g00190	-1.85663	1	4.05061	5.29e-40	2.43353	0.0410887	-3.46997	5.09e-40	CHR8_JGVV105_14_T01	U-box domain-containing protein	Unknown								chr08_07123045_07124512	AT2G35930
VIT_01s0127g00700	-2.77472	0.139768	2.93541	1.28e-22	2.24119	0.014805	-3.45016	3.26e-36	CHR1_JGVV127_20_T01	Unknown protein	Unknown								chr01_08036754_08037995	AT1G23710
VIT_01s0011g02790	-0.67147	1	4.09554	2.66e-30	1.36348	0.018531	-3.39992	3.83e-30	CHR1_JGVV11_377_T01	IDA (inflorescence deficient in abscission)	Signaling.Hormone Signaling.Ethylene Signaling.Ethylene-mediated Signaling pathway	Signaling.Signaling pathway.Signaling molecules.Signaling peptide.Ligand peptide							chr01_02481299_02481907
VIT_18s0001g10180	-0.0314921	1	5.10204	2.04e-08	1.82823	0.0345154	-3.31676	0.000207892	CHR18_JGVV1_685_T01	N-hydroxycinnamoyl/benzoyltransferase 3	Unclear								chr18_08533149_08534718	AT5G42830
VIT_01s0010g02970	-1.94806	1	5.67604	1.71e-35	4.30465	0.0260037	-3.30587	1.82e-21	CHR1_JGVV10_224_T01	Calcium-binding protein CML	Response to stimulus.Stress response.Biotic stress response.Plant-pathogen interaction								chr01_20013288_20013903	AT1G76650
VIT_11s0052g01340	-2.27519	0.0793413	2.59274	5.49e-16	1.5659	0.0275053	-3.2723	2.58e-24	CHR11_JGVV52_48_T01	Xyloglucan endo-transglycosylase, C-terminal	Cellular process.Cellular component organization and biogenesis.Cell wall organization and biogenesis.Cell wall metabolism.Cell wall modification.Xyloglucan modification								chr11_19016905_19018001
VIT_12s0034g00130	-1.06188	1	3.75568	1.98e-46	1.54438	0.00144588	-3.26677	1.05e-21	CHR12_JGVV34_193_T01	Anthocyanidin 3-O-glucosyltransferase	Metabolism.Secondary metabolism.Phenylpropanoid metabolism.Flavonoid metabolism.Flavonoid biosynthesis.Anthocyanin biosynthesis.Anthocyanin-glycoside biosynthesis								chr12_15534497_15536084	AT3G21760
VIT_14s0066g02350	-1.79392	0.240324	3.66381	1.25e-19	2.19474	0.00169838	-3.2621	1.45e-28	CHR14_JGVV66_217_T01	Galactinol synthase	Metabolism.Primary metabolism.Carbohydrate metabolism.Monosaccharide metabolism.Galactose metabolism								chr14_28565192_28566430
VIT_04s0044g00220	-0.871107	1	5.15906	1.15e-81	2.82076	1.81e-05	-3.19631	2.78e-51	CHR4_JGVV44_149_T01	Monooxygenase	Unclear								chr04_20906183_20908454	AT4G38540
VIT_18s0122g00180	-1.5025	0.0432347	3.92017	1.65e-30	2.22358	4.52e-06	-3.19462	1.56e-36	CHR18_JGVV122_103_T01	Calmodulin CML37	Signaling.Signaling pathway.Calcium sensors and Signaling	Response to stimulus.Stress response.Biotic stress response.Plant-pathogen interaction							chr18_00227392_00228170	AT5G42380
VIT_01s0010g02960	-2.14609	1	6.39969	3.48e-07	5.09144	0.0496922	-3.13754	0.000758193	CHR1_JGVV10_223_T01	Calmodulin CML37	Signaling.Signaling pathway.Calcium sensors and Signaling	Response to stimulus.Stress response.Biotic stress response.Plant-pathogen interaction							chr01_20006007_20011025
VIT_04s0044g01420	-1.48074	0.278113	3.50609	4.05e-47	1.86592	9.13e-05	-3.13246	1.6e-31	CHR4_JGVV44_58_T01	Polygalacturonase GH28	Cellular process.Cellular component organization and biogenesis.Cell wall organization and biogenesis.Cell wall metabolism.Cell wall modification.Pectin modification								chr04_22947573_22951152	AT4G33440
VIT_14s0068g02150	-1.40209	1	3.93592	1.19e-78	2.27537	0.0252702	-3.05099	5.87e-61	CHR14_JGVV68_205_T01	Kelch repeat-containing F-box family protein	Unknown								chr14_25740218_25742546	AT3G27150
VIT_08s0007g02360	-0.832342	1	4.81262	3.82e-104	2.64985	0.000121905	-2.98774	1.17e-21	CHR8_JGVV7_630_T01	Harpin inducing protein 1-like 9	Response to stimulus.Stress response.Biotic stress response.Virus stress response								chr08_16430898_16431875	AT5G06320
VIT_10s0116g01200	-1.5304	0.994265	3.2848	1.63e-43	1.82921	0.00760373	-2.9797	2.44e-38	CHR10_JGVV116_63_T01	WRKY DNA-binding protein 6	Regulation overview.Regulation of gene expression.Regulation of transcription.Transcription factor.WRKY family transcription factor								chr10_00618665_00621093	AT1G62300
VIT_06s0080g00910	-2.40933	1	3.29386	1.01e-28	2.77177	0.0164309	-2.9346	1.26e-33	CHR6_JGVV80_33_T01	F-box family protein	Metabolism.Primary metabolism.Protein metabolism and modification.Proteolysis.cytoplasmic and nuclear protein degradation.Ubiquitin-mediated proteolysis								chr06_20992774_20994006	AT2G27310
VIT_19s0014g02190	-1.26095	1	3.76481	9.93e-22	2.17114	0.00472525	-2.82583	5.78e-21	CHR19_JGVV14_192_T01	Tyrosine aminotransferase	Metabolism.Primary metabolism.Amino acid metabolism.Methionine metabolism	Metabolism.Primary metabolism.Amino acid metabolism.Aromatic amino acid metabolism.Tyrosine metabolism	Metabolism.Primary metabolism.Amino acid metabolism.Aromatic amino acid metabolism.Phenylalanine metabolism.Phenylalanine biosynthesis	Metabolism.Primary metabolism.Amino acid metabolism.Aromatic amino acid metabolism.Aromatic amino acid biosynthesis	Metabolism.Secondary metabolism.Primary amino acids derivated metabolism.Alkaloid metabolism.Alkaloid biosynthesis				chr19_02309050_02317231	AT5G53970
VIT_16s0039g01870	-1.90149	1	4.47358	2.75e-21	3.57676	0.000490226	-2.8153	4.34e-10	CHR16_JGVV39_123_T01	Protein kinase	Signaling.Signaling pathway.Protein kinase								chr16_01798890_01800588	AT1G34300
VIT_06s0080g00090	-2.15307	1	3.56	3.51e-28	2.90738	0.0177805	-2.78721	7.68e-37	CHR6_JGVV80_106_T01	CYP94A1	Metabolism.Cellular metabolism.Oxidation reduction.Cytochrome P450 oxidoreductase								chr06_19789442_19791139	AT2G27690
VIT_16s0098g01170	-0.085555	1	3.73746	4.66e-18	1.04692	0.000643621	-2.7798	2.2e-08	CHR16_JGVV98_77_T01	Homeobox-leucine zipper protein HB-12	Regulation overview.Regulation of gene expression.Regulation of transcription.Transcription factor.Homeobox domain family transcription factor								chr16_21439669_21440985	AT3G61890
VIT_06s0004g07490	-1.68389	1	3.47141	2.9e-18	2.41322	0.0227826	-2.73321	7.27e-06	CHR6_JGVV4_95_T01	Unknown protein	Unknown								chr06_08285298_08286829	AT5G01710
VIT_12s0059g01720	-1.93961	1	4.45991	3.1e-20	3.70925	0.000398331	-2.71813	3.31e-11	CHR12_JGVV59_163_T01	No hit	No hit								chr12_06608981_06609848
VIT_12s0028g03010	-0.994072	1	3.5996	1.02e-55	1.87355	0.00777288	-2.71283	1.65e-12	CHR12_JGVV28_96_T01	Glutaredoxin	Response to stimulus.Stress response.Abiotic stress response.Oxidative stress response								chr12_03752304_03752964	AT1G28480
VIT_18s0001g10230	-0.719952	1	4.50291	1.03e-06	2.48964	0.0121626	-2.69398	0.000916294	CHR18_JGVV1_690_T01	N-hydroxycinnamoyl/benzoyltransferase 3	Unclear								chr18_08563834_08564944	AT5G42830
VIT_02s0025g04460	-1.20268	1	3.61991	1.19e-18	2.16533	0.000213841	-2.65626	6.49e-07	CHR2_JGVV25_404_T01	DWARF and delayed flowering 2	Signaling.Hormone Signaling.Ethylene Signaling.Ethylene-mediated Signaling pathway	Regulation overview.Regulation of gene expression.Regulation of transcription.Transcription factor.AP2 family transcription factor							chr02_03928473_03929345	AT1G63030
VIT_18s0001g09240	-1.71272	1	3.30312	2.3e-05	2.34878	0.00989461	-2.65475	0.000259337	CHR18_JGVV1_598_T01	No hit	No hit								chr18_07733604_07734243
VIT_03s0063g00700	0.46555	1	5.78239	5.28e-10	2.64545	0.00522218	-2.65115	0.000295474	CHR3_JGVV63_64_T01	CXE carboxylesterase	Metabolism.Cellular metabolism.Esterase activity								chr03_04250883_04252045	AT1G47480
VIT_01s0010g02930	-1.64963	1	4.13969	2.17e-18	3.16372	0.00377831	-2.60889	7.41e-29	CHR1_JGVV10_220_T01	Calmodulin	Signaling.Signaling pathway.Calcium sensors and Signaling	Response to stimulus.Stress response.Biotic stress response.Plant-pathogen interaction							chr01_19997292_19997715	AT3G50770
VIT_05s0077g01580	1.30605	0.245144	5.08135	2.84e-96	1.18129	2e-06	-2.59442	5.18e-10	CHR5_JGVV77_129_T01	Pathogenesis protein 10 [Vitis vinifera]	Response to stimulus.Stress response.Biotic stress response								chr05_01263801_01264645	AT1G24020
VIT_01s0026g00900	-0.917865	1	3.54882	1.76e-25	1.90243	0.00921289	-2.57354	4.05e-28	CHR1_JGVV26_166_T01	Metalloendoproteinase 1 precursor	Metabolism.Primary metabolism.Protein metabolism and modification.Proteolysis.Peptidase-mediated proteolysis.Metallopeptidase-mediated proteolysis								chr01_09784843_09786152	AT1G70170
VIT_17s0000g02050	-0.937911	0.163016	3.86724	1.82e-19	2.24779	2.53e-08	-2.5535	4.47e-18	CHR17_JGVV0_740_T01	Nudix hydrolase 17	Metabolism.Primary metabolism.Nucleobase, nucleoside, nucleotide, nucleic acid metabolism.Nudix hydrolase family	Response to stimulus.Stress response.Abiotic stress response							chr17_01666254_01668037	AT2G01670
VIT_11s0016g01810	-1.77604	0.215819	2.98063	1.43e-16	2.20329	0.00157715	-2.55302	3.95e-28	CHR11_JGVV16_152_T01	Unknown protein	Unknown								chr11_01460164_01461907	AT5G12010
VIT_13s0067g01960	-1.15889	0.00338743	2.53371	5.07e-24	1.15489	0.000237101	-2.53605	7.47e-33	CHR13_JGVV67_125_T01	Dehydration-responsive element-binding protein 2C	Signaling.Hormone Signaling.Ethylene Signaling.Ethylene-mediated Signaling pathway	Regulation overview.Regulation of gene expression.Regulation of transcription.Transcription factor.AP2 family transcription factor.DREB subfamily transcription factor							chr13_01081303_01084157	AT2G40340
VIT_02s0033g01030	-0.692073	1	3.34477	1.56e-26	1.4986	0.0439034	-2.53382	1.14e-20	CHR2_JGVV33_71_T01	Anthraniloyal-CoA: methanol anthraniloyal transferase	Metabolism.Primary metabolism.Amino acid metabolism.Aromatic amino acid metabolism.Aromatic amino acid biosynthesis	Metabolism.Secondary metabolism.Aromatic compound metabolism.Aromatic compound biosynthesis							chr02_16140685_16142942	AT5G17540
VIT_05s0077g01690	0.557166	1	7.05543	6.79e-12	3.87848	0.0106137	-2.52897	0.000248129	CHR5_JGVV77_140_T01	Pathogenesis protein 10 [Vitis vinifera]	Response to stimulus.Stress response.Biotic stress response								chr05_01307369_01308430
VIT_10s0003g01730	-1.13972	1	2.81832	8.91e-23	1.44475	0.0184272	-2.51286	5.2e-33	CHR10_JGVV3_158_T01	PUB17 (plant U- box 17)	Cellular process.Cell growth and death.Cell death	Metabolism.Primary metabolism.Protein metabolism and modification.Proteolysis.cytoplasmic and nuclear protein degradation.Ubiquitin-mediated proteolysis							chr10_03197007_03199895	AT1G29340
VIT_02s0025g02490	-1.16884	0.613448	2.52619	1.25e-46	1.18541	0.0207405	-2.51069	1.36e-49	CHR2_PDVV25_205_T01	Unknown protein	Unknown								chr02_02165120_02166005	AT4G24110
VIT_10s0003g00140	-1.17086	0.380215	3.02984	7.52e-31	1.69281	7.3e-05	-2.50816	9.81e-24	CHR10_JGVV3_13_T01	Ethylene-responsive transcription factor 9	Signaling.Hormone Signaling.Ethylene Signaling.Ethylene-mediated Signaling pathway	Regulation overview.Regulation of gene expression.Regulation of transcription.Transcription factor.AP2 family transcription factor.ERF subfamily transcription factor							chr10_01442862_01444120	AT5G44210
VIT_11s0052g01180	-1.19881	1	3.33044	2.56e-21	1.99965	0.00556276	-2.48916	4.7e-16	CHR11_JGVV52_64_T01	Xyloglucan endotransglucosylase/hydrolase 23	Cellular process.Cellular component organization and biogenesis.Cell wall organization and biogenesis.Cell wall metabolism.Cell wall modification.Xyloglucan modification								chr11_18940464_18942492	AT4G25810
VIT_19s0093g00550	-1.16879	0.450964	3.09948	6.99e-25	1.79612	0.000181998	-2.4722	1.27e-23	CHR19_JGVV93_38_T01	9-cis-epoxycarotenoid dioxygenase 2	Metabolism.Secondary metabolism.Terpenoid metabolism.Tetraterpenoid metabolism.Tetraterpenoid biosynthesis.Carotenoid biosynthesis	Signaling.Hormone Signaling.ABA Signaling.ABA metabolism.ABA biosynthesis	Signaling.Hormone Signaling.ABA Signaling.ABA-mediated Signaling pathway						chr19_17645348_17647649	AT3G14440
VIT_02s0025g02590	-1.26894	0.467541	2.79142	7.23e-16	1.59566	0.00643872	-2.46312	2.73e-24	CHR2_JGVV25_238_T01	Homeobox-leucine zipper protein ATHB-12	Regulation overview.Regulation of gene expression.Regulation of transcription.Transcription factor.Homeobox domain family transcription factor								chr02_02249111_02250024	AT3G61890
VIT_18s0166g00190	-1.31953	1	3.85815	6.03e-66	2.77241	0.0059312	-2.40934	4.6e-28	CHR18_JGVV166_14_T01	U-box domain-containing protein	Unknown								chr18_14139015_14140400	AT5G64660
VIT_07s0005g01240	-0.632633	1	3.46533	2.81e-34	1.6994	0.000175793	-2.39767	1.22e-07	CHR7_JGVV5_121_T01	Triacylglycerol lipase	Metabolism.Primary metabolism.Lipid metabolism.Glycerolipid metabolism.Glycerolipid catabolism								chr07_03788920_03792307	AT1G02660
VIT_07s0141g00690	-1.06648	1	3.84234	1.13e-37	2.52073	0.000628345	-2.39113	1.71e-16	CHR7_JGVV141_38_T01	ERF/AP2 transcription factor sub B-1(ATERF-3)	Signaling.Hormone Signaling.Ethylene Signaling.Ethylene-mediated Signaling pathway	Regulation overview.Regulation of gene expression.Regulation of transcription.Transcription factor.AP2 family transcription factor	Signaling.Hormone Signaling.Ethylene Signaling.Ethylene responsive						chr07_00385657_00386466	AT1G50640
VIT_18s0001g07320	-0.848278	1	2.71698	9.38e-20	1.17389	0.0391176	-2.39112	6.65e-09	CHR18_JGVV1_420_T01	2-oxoglutarate/malate carrier protein, Mitochondrial	Transport overview.Electrochemical Potential-driven Transporters.Porters.Mitochondrial Carrier.Mitochondrial dicarboxilate Carrier	Transport overview.Mitochondrial membrane transport.Mitochondrial membrane carbon compound transport							chr18_05605491_05606704	AT2G22500
VIT_13s0084g00130	-0.413044	1	3.33985	1.86e-85	1.37387	0.0121194	-2.38954	4.74e-25	CHR13_JGVV84_13_T01	CXE carboxylesterase	Metabolism.Cellular metabolism.Esterase activity								chr13_18763097_18764301	AT5G06570
VIT_08s0058g01160	-1.06495	1	3.47633	1.44e-40	2.15365	0.0327433	-2.38082	2.23e-08	CHR8_JGVV58_32_T01	No hit	No hit								chr08_10591718_10592252
VIT_18s0001g09230	-1.40762	0.670824	3.28022	5.05e-19	2.31072	0.00036799	-2.37704	1.49e-21	CHR18_JGVV1_597_T01	Salt tolerance zinc finger	Regulation overview.Regulation of gene expression.Regulation of transcription.Transcription factor.C2H2 family transcription factor								chr18_07732627_07733603	AT1G27730
VIT_05s0020g04300	-0.112774	1	3.53298	5.58e-50	1.26617	0.0391132	-2.37432	0.000187692	CHR5_JGVV20_403_T01	Ca2+-ATPase 13 ACA13, plasma membrane	Signaling.Signaling pathway.Calcium sensors and Signaling	Transport overview.Primary Active Transporters.P-P-bond hydrolysis-driven transporters.P-type ATPase (P-ATPase).Ca2+-ATPase (efflux)							chr05_06026551_06039177	AT3G22910
VIT_12s0028g03270	-1.31449	0.0647246	2.68834	8.61e-18	1.64431	0.000201686	-2.35788	8.83e-22	CHR12_JGVV28_72_T01	Ethylene-responsive transcription factor 9	Signaling.Hormone Signaling.Ethylene Signaling.Ethylene-mediated Signaling pathway	Regulation overview.Regulation of gene expression.Regulation of transcription.Transcription factor.AP2 family transcription factor.ERF subfamily transcription factor							chr12_04004229_04005132	AT5G44210
VIT_13s0019g01130	-0.913372	1	2.77847	4.35e-22	1.37364	0.00765764	-2.31817	1.98e-17	CHR13_JGVV19_363_T01	DC1 domain-containing protein	Unknown								chr13_02804110_02807709
VIT_08s0007g00810	0.14812	1	5.61012	1.47e-36	3.13781	7.51e-05	-2.30764	1.38e-14	CHR8_JGVV7_774_T01	Lectin receptor kinase 7	Signaling.Signaling pathway.Protein kinase								chr08_14993216_14995258	AT2G37710
VIT_03s0088g01180	-0.903004	1	3.48357	2.88e-42	2.08912	0.0170173	-2.29553	7.89e-35	CHR3_JGVV88_10_T01	Proline iminopeptidase	Metabolism.Primary metabolism.Amino acid metabolism.Arginine and proline metabolism	Metabolism.Primary metabolism.Protein metabolism and modification.Proteolysis							chr03_09438885_09442060	AT1G09970
VIT_08s0007g00310	-1.02778	1	3.18623	9.34e-35	1.93022	0.0408333	-2.27578	4.11e-22	CHR8_JGVV7_821_T01	Protein phosphatase 2C POLTERGEIST-like 4	Signaling.Signaling pathway.Protein phosphatase.PP2C	Development.Meristem organization and activity							chr08_14615175_14618468	AT1G07630
VIT_04s0008g02230	-2.46123	1	2.87048	5.57e-12	3.01863	0.0378991	-2.26983	1.55e-09	CHR4_JGVV8_208_T01	AP2 domain-containing transcription factor ORA47	Signaling.Hormone Signaling.Ethylene Signaling.Ethylene-mediated Signaling pathway	Regulation overview.Regulation of gene expression.Regulation of transcription.Transcription factor.AP2 family transcription factor.RAV subfamily transcription factor							chr04_01834035_01834800	AT1G19210
VIT_12s0059g01340	-0.925644	1	2.70898	2.72e-24	1.3739	0.0169159	-2.26062	3.64e-18	CHR12_JGVV59_127_T01	Armadillo/beta-catenin repeat	Unknown								chr12_06277210_06279677	AT2G05810
VIT_08s0032g01220	-1.58832	1	3.1628	3.86e-14	2.48709	0.0117325	-2.25757	1.86e-23	CHR8_JGVV32_96_T01	Calcium dependent protein kinase 1	Response to stimulus.Stress response.Biotic stress response.Plant-pathogen interaction								chr08_05882877_05886604	AT5G04870
VIT_10s0003g00390	-0.86736	1	4.03678	1.98e-48	2.6449	1.4e-05	-2.24982	8.1e-33	CHR10_JGVV3_37_T01	Glutaredoxin	Response to stimulus.Stress response.Abiotic stress response.Oxidative stress response								chr10_01675553_01676274	AT1G28480
VIT_13s0067g00260	-0.939059	1	3.24967	1.7e-39	1.94394	5.32e-06	-2.24428	4.19e-25	CHR13_JGVV67_228_T01	Nematode-resistance protein	Response to stimulus.Stress response.Biotic stress response								chr13_00185717_00187486	AT2G40000
VIT_16s0098g01000	-1.45706	0.149792	2.1638	1.49e-12	1.41542	0.00553254	-2.20212	3.12e-16	CHR16_JGVV98_94_T01	No hit	No hit								chr16_21291143_21291719
VIT_18s0001g06180	-1.37971	1	3.2101	4.01e-19	2.38769	0.0154787	-2.19243	5.04e-10	CHR18_JGVV1_343_T01	Phosphate-induced protein 1	Unclear								chr18_04659693_04663192	AT5G64260
VIT_06s0009g03540	-1.2909	1	2.98177	3.12e-32	2.0731	0.00171312	-2.19087	4.88e-21	CHR6_JGVV9_24_T01	No hit	No hit								chr06_16816009_16816598
VIT_16s0039g01070	-0.0605905	1	3.38691	5.31e-21	1.29307	0.000171402	-2.15375	1.45e-11	CHR16_JGVV39_60_T01	Glutathione S-transferase 25 GSTU7	Metabolism.Primary metabolism.Coenzyme and prosthetic group metabolism.Peptide derived compounds biosynthesis.Glutathione metabolism	Response to stimulus.Stress response.Abiotic stress response.Oxidative stress response							chr16_00578418_00579964	AT2G29420
VIT_12s0059g00490	0.254876	1	4.38811	7.17e-13	2.00858	0.0338977	-2.10702	7.71e-06	CHR12_JGVV59_46_T01	Unknown	Unknown								chr12_05332214_05332785
VIT_18s0001g08590	-1.43877	0.414742	2.92767	1.3e-15	2.27508	1.02e-08	-2.08803	1.45e-06	CHR18_JGVV1_539_T01	No hit	No hit								chr18_07031064_07031752
VIT_04s0008g05510	-1.22823	1	3.29635	3.51e-18	2.44046	0.000128249	-2.08326	1.91e-14	CHR4_JGVV8_514_T01	SYNC1 protein, related	Unknown								chr04_04971042_04974572	AT3G11760
VIT_00s0181g00080	-1.01411	0.613448	2.55251	1.18e-25	1.4928	0.000453526	-2.06885	3.88e-20	CHRUN_JGVV181_8_T01	F-box domain containing protein	Metabolism.Primary metabolism.Protein metabolism and modification.Proteolysis.cytoplasmic and nuclear protein degradation.Ubiquitin-mediated proteolysis								chrUn_07714038_07715390	AT1G01020
VIT_15s0048g02870	-0.570794	1	3.02433	1.27e-19	1.53479	0.000183663	-2.06052	8.89e-14	CHR15_JGVV48_13_T01	Homeobox-leucine zipper protein HB-7	Regulation overview.Regulation of gene expression.Regulation of transcription.Transcription factor.Homeobox domain family transcription factor								chr15_16989776_16991236	AT2G46680
VIT_09s0070g00160	-1.10282	1	2.82939	1.49e-28	1.87137	0.00497737	-2.06015	4.23e-29	CHR9_JGVV70_14_T01	CBL-interacting protein kinase 6 (CIPK6)	Signaling.Signaling pathway.Protein kinase								chr09_13197151_13198689	AT4G30960
VIT_04s0023g00580	-0.909221	0.648241	2.18813	4.78e-11	1.05621	0.0360128	-2.04038	1.47e-16	CHR4_PDVV23_303_T01	Auxin-responsive SAUR32	Signaling.Hormone Signaling.Auxin Signaling.Auxin-mediated Signaling pathway	Signaling.Hormone Signaling.Auxin Signaling.Auxin responsive							chr04_16785245_16785735	AT4G34800
VIT_18s0001g06030	-1.16254	1	3.44969	1.43e-32	2.57557	0.00274928	-2.03133	4.11e-15	CHR18_JGVV1_333_T01	Erg-1	Signaling.Hormone Signaling.Ethylene Signaling.Ethylene-mediated Signaling pathway	Signaling.Hormone Signaling.Jasmonate salicylate signaling.Jasmonate Signaling.Jasmonate-mediated Signaling pathway	Response to stimulus.Stress response.Abiotic stress response						chr18_04597940_04599044	AT5G64260
VIT_01s0010g02940	-1.8368	1	3.79015	1.01e-11	3.54475	0.0300381	-2.02918	1.09e-11	CHR1_JGVV10_221_T01	Calmodulin CML37	Signaling.Signaling pathway.Calcium sensors and Signaling	Response to stimulus.Stress response.Biotic stress response.Plant-pathogen interaction							chr01_20000284_20000813	AT5G42380
VIT_14s0068g01490	-1.33055	1	2.39805	5.97e-22	1.70171	0.0280042	-2.02559	8.08e-20	CHR14_JGVV68_142_T01	NAC domain-containing protein 83	Regulation overview.Regulation of gene expression.Regulation of transcription.Transcription factor.NAC family transcription factor								chr14_25213227_25214503	AT5G13180
VIT_02s0025g04480	-1.09767	1	2.43185	6.14e-14	1.51054	0.000249565	-2.02365	0.000130573	CHR2_GSVIVT00019863001_T01	Unknown	Unknown								chr02_03946577_03947398
VIT_16s0050g02400	-1.51534	0.439231	2.83373	1.63e-15	2.34022	3.07e-05	-2.02081	5.99e-09	CHR16_PDVV50_38_T01	Ethylene-responsive transcription factor cytokinin response factor 4	Signaling.Hormone Signaling.Cytokinin Signaling.Cytokinin-mediated Signaling pathway	Signaling.Hormone Signaling.Ethylene Signaling.Ethylene-mediated Signaling pathway	Regulation overview.Regulation of gene expression.Regulation of transcription.Transcription factor.AP2 family transcription factor						chr16_19332709_19333734	AT4G27950
VIT_07s0197g00240	-1.64867	0.108857	2.51863	6.85e-17	2.17178	6.29e-05	-1.99115	3.03e-17	CHR7_JGVV197_21_T01	R protein disease resistance protein	Response to stimulus.Stress response.Biotic stress response.Plant-pathogen interaction.R proteins from Plant-pathogen interaction								chr07_14738967_14742736	AT5G66900
VIT_06s0004g06840	-1.21163	0.432232	3.04718	4.01e-19	2.30642	3.15e-06	-1.95134	7.58e-14	CHR6_JGVV4_156_T01	Protein phosphatase 2C	Signaling.Signaling pathway.Protein phosphatase.PP2C								chr06_07567079_07569424	AT2G30020
VIT_08s0007g05100	0.0133861	1	3.23397	7.59e-06	1.2801	0.016154	-1.94201	0.00462485	CHR8_JGVV7_369_T01	Glycosyl hydrolase family 31 protein	Metabolism.Primary metabolism.Carbohydrate metabolism.Carbohydrate catabolism								chr08_19019615_19024638	AT1G68560
VIT_08s0007g05990	-1.61488	1	2.97444	5.81e-16	2.65867	0.00668103	-1.9385	1.81e-06	CHR8_JGVV7_284_T01	Beta 1-3 glucanase	Metabolism.Primary metabolism.Carbohydrate metabolism.Polysaccharide metabolism.Beta-1,3 glucan metabolism.Beta-1,3 glucan catabolism								chr08_19856207_19857636	AT3G57270
VIT_11s0016g01970	-1.81369	0.476304	2.10951	1.02e-12	1.99162	0.0092963	-1.92674	1.75e-12	CHR11_JGVV16_165_T01	Calmodulin-binding region IQD6	Signaling.Signaling pathway.Calcium sensors and Signaling								chr11_01596759_01599916	AT2G26190
VIT_12s0134g00490	-0.186515	1	4.12634	2.93e-24	2.39193	0.0203708	-1.92237	9.8e-09	CHR12_JGVV134_41_T01	Myb domain protein 14	Regulation overview.Regulation of gene expression.Regulation of transcription.Transcription factor.MYB family transcription factor								chr12_08125143_08126503	AT3G23250
VIT_00s0487g00010	-1.52159	0.163016	2.47804	1.32e-16	2.086	4.61e-05	-1.9125	5.3e-14	CHRUN_JGVV487_1_T01	Disease resistance protein (TIR-NBS-LRR class)	Diverse functions.Gene family with diverse functions.NBS-LRR superfamily	Response to stimulus.Stress response.Biotic stress response							chrUn_30439122_30442662
VIT_06s0009g01620	-0.827177	1	2.2816	8.47e-25	1.1983	0.0365465	-1.91036	5.68e-22	CHR6_JGVV9_187_T01	Harpin-induced protein	Response to stimulus.Stress response.Biotic stress response.Virus stress response								chr06_13573148_13574097	AT2G27080
VIT_18s0041g01290	-1.22002	1	2.58677	3.49e-22	1.89134	0.0164793	-1.90931	7.25e-24	CHR18_JGVV41_96_T01	Serine/threonine-protein kinase CCR4	Signaling.Signaling pathway.Protein kinase								chr18_25936364_25938905
VIT_11s0052g01190	-1.50025	1	2.60407	1.46e-08	2.21169	0.0179737	-1.87272	2.36e-14	CHR11_JGVV52_63_T01	Xyloglucan endotransglucosylase-hydrolase XTH3	Cellular process.Cellular component organization and biogenesis.Cell wall organization and biogenesis.Cell wall metabolism.Cell wall modification.Xyloglucan modification								chr11_18944324_18946577	AT4G25810
VIT_15s0048g02990	-0.509723	1	2.6022	3.59e-40	1.24174	0.00339733	-1.86912	3.82e-18	CHR15_JGVV48_2_T01	AAA-type ATPase	Diverse functions.Gene family with diverse functions.AAA-type ATPase domain family								chr15_17087563_17089409	AT2G46620
VIT_04s0008g01380	-0.39069	1	2.64914	2.02e-31	1.20288	0.00906636	-1.83604	1.35e-19	CHR4_JGVV8_127_T01	Unknown protein	Unknown								chr04_01129767_01131804	AT5G12010
VIT_01s0011g04550	-1.27202	0.377869	2.38566	6.45e-15	1.83048	0.000721628	-1.82561	2.24e-18	CHR1_JGVV11_206_T01	Unknown protein	Unknown								chr01_04117191_04117958	AT5G17350
VIT_05s0077g01970	-1.1	0.588704	2.40437	6.79e-21	1.68077	0.000382179	-1.82357	4.59e-18	CHR5_JGVV77_167_T01	Zinc finger (C3HC4-type ring finger)	Regulation overview.Regulation of gene expression.Regulation of transcription.Transcription factor.Zinc finger C3HC4 family transcription factor								chr05_01538565_01539938	AT3G16720
VIT_08s0058g00690	-1.52549	1	2.45107	9.23e-24	2.14515	0.0216501	-1.82306	2.21e-24	CHR8_JGVV58_74_T01	WRKY DNA-binding protein 33	Response to stimulus.Stress response.Biotic stress response.Plant-pathogen interaction	Regulation overview.Regulation of gene expression.Regulation of transcription.Transcription factor.WRKY family transcription factor							chr08_09796097_09798804	AT2G38470
VIT_12s0057g00420	-1.0042	1	3.23029	1.54e-51	2.45118	0.000577934	-1.78183	2.3e-11	CHR12_JGVV57_37_T01	Auxin-responsive protein AIR12	Signaling.Hormone Signaling.Auxin Signaling.Auxin-mediated Signaling pathway								chr12_09023067_09024891	AT5G35735
VIT_03s0063g02090	-1.7808	0.2124	2.17063	5.25e-13	2.16315	0.000627257	-1.77734	1.35e-13	CHR3_JGVV63_195_T01	Unknown protein	Unknown								chr03_05353484_05354872	AT4G34320
VIT_18s0001g11130	0.278581	1	3.33922	9.98e-39	1.30138	0.00696559	-1.75804	1.48e-13	CHR18_JGVV1_776_T01	Calmodulin-binding protein AR781	Signaling.Signaling pathway.Calcium sensors and Signaling								chr18_09443017_09444382	AT2G26530
VIT_00s0199g00290	-1.0892	1	4.33661	8.92e-16	3.63393	5.35e-05	-1.75154	5.38e-06	CHRUN_JGVV199_27_T01	No hit	No hit								chrUn_11314311_11314727
VIT_07s0005g03340	-1.11846	1	3.83634	8.73e-23	3.20078	0.000154762	-1.75	1.83e-07	CHR7_JGVV5_317_T01	Myb domain protein 14	Regulation overview.Regulation of gene expression.Regulation of transcription.Transcription factor.MYB family transcription factor								chr07_06210930_06212669	AT2G31180
VIT_01s0026g01030	-0.993765	0.994265	2.65136	2.64e-15	1.89535	9.31e-05	-1.74949	3.31e-11	CHR1_JGVV26_153_T01	Zinc finger (C3HC4-type ring finger)	Regulation overview.Regulation of gene expression.Regulation of transcription.Transcription factor.Zinc finger C3HC4 family transcription factor								chr01_09994638_09997055	AT1G27200
VIT_16s0013g01060	-1.9988	0.00338743	1.6097	3.55e-07	1.87116	0.00134652	-1.73187	7.78e-18	CHR16_JGVV13_79_T01	Ethylene-responsive transcription factor ERF105	Signaling.Hormone Signaling.Ethylene Signaling.Ethylene-mediated Signaling pathway	Regulation overview.Regulation of gene expression.Regulation of transcription.Transcription factor.AP2 family transcription factor.ERF subfamily transcription factor							chr16_06870530_06871530	AT4G17490
VIT_07s0005g01320	-0.688548	1	2.70422	2.33e-16	1.66572	0.000445384	-1.72597	1.52e-11	CHR7_JGVV5_129_T01	Unknown	Unknown								chr07_03854148_03854869
VIT_03s0097g00710	-1.28161	0.696868	1.85619	3.11e-19	1.42861	0.00830304	-1.70841	4.02e-17	CHR3_JGVV97_52_T01	Glutamyl-tRNA reductase 1	Metabolism.Primary metabolism.Cofactor metabolism.Tetrapyrrole metabolism								chr03_11292037_11296705	AT1G58290
VIT_00s0480g00040	0.691839	1	3.90941	4.61e-59	1.53201	0.0382085	-1.70235	6.44e-15	CHRUN_JGVV480_4_T01	Polyphenol oxidase II, chloroplast precursor	Metabolism.Primary metabolism.Amino acid metabolism.Aromatic amino acid metabolism.Tyrosine metabolism.Tyrosine catabolism	Transport overview.Incompletely characterized transport systems.Recognized transporters of unknown biochemical mechanism.Iron/Lead Transporter.Oxidase-dep Fe2+ Transporter	Metabolism.Primary metabolism.Amino acid metabolism.Amino acid catabolism	Metabolism.Secondary metabolism.Aromatic compound metabolism.Rosmarinic acid biosynthesis	Response to stimulus.Stress response.Abiotic stress response.Oxidative stress response				chrUn_30168378_30169815
VIT_01s0010g03930	0.438174	1	3.2539	7.85e-49	1.11351	0.00105368	-1.70151	1.91e-22	CHR1_JGVV10_298_T01	WRKY DNA-binding protein 75	Regulation overview.Regulation of gene expression.Regulation of transcription.Transcription factor.WRKY family transcription factor								chr01_21460152_21461423	AT5G13080
VIT_02s0025g02960	-0.390735	1	3.02987	2.54e-34	1.72006	0.0381734	-1.69879	0.000417	CHR2_JGVV25_272_T01	Naringenin,2-oxoglutarate 3-dioxygenase	Metabolism.Secondary metabolism.Phenylpropanoid metabolism.Flavonoid metabolism.Flavonoid biosynthesis								chr02_02525364_02527107	AT4G10490
VIT_02s0025g03310	-0.514595	1	3.97155	2.75e-07	2.77188	0.00418226	-1.68617	0.00614578	CHR2_JGVV25_306_T01	Arsenite transport protein (ArsB)	Transport overview.Electrochemical Potential-driven Transporters.Porters.Arsenite-Antimonite Efflux	Transport overview.Ion transport.Anion transport							chr02_02821498_02823906	AT1G02260
VIT_09s0002g00220	-1.27381	1	2.75726	2.17e-29	2.34524	0.00351353	-1.68381	5.46e-14	CHR9_JGVV2_15_T01	Avr9/Cf-9 rapidly elicited protein 132	Response to stimulus.Stress response.Biotic stress response								chr09_00197510_00198755	AT1G53820
VIT_18s0001g11680	-1.39004	1	2.85978	4.01e-39	2.5606	6.6e-06	-1.68322	1.41e-05	CHR18_JGVV1_823_T01	Unknown protein	Unknown								chr18_09946884_09949051	AT4G19390
VIT_11s0016g04490	-1.04487	0.994265	2.02883	2.2e-10	1.41103	0.0150994	-1.66032	4.42e-16	CHR11_JGVV16_402_T01	IAA16	Signaling.Hormone Signaling.Auxin Signaling.Auxin-mediated Signaling pathway	Regulation overview.Regulation of gene expression.Regulation of transcription.Transcription factor.AUXIAA family transcription factor							chr11_03794479_03798406	AT3G23050
VIT_03s0038g00760	-0.659624	1	2.14955	7.16e-35	1.15444	0.00200955	-1.65471	5.68e-14	CHR3_JGVV38_360_T01	Arginine decarboxylase (Fragment)	Metabolism.Primary metabolism.Amino acid metabolism.Arginine and proline metabolism.Urea cycle	Metabolism.Primary metabolism.Amino acid metabolism.Glutamate metabolism	Metabolism.Secondary metabolism.Polyamine metabolism.Polyamine biosynthesis						chr03_00644491_00647420	AT4G34710
VIT_06s0061g00570	-0.624663	1	2.66187	1.93e-11	1.61843	0.0346614	-1.65305	4.04e-07	CHR6_JGVV61_98_T01	Amino acid permease	Transport overview.Electrochemical Potential-driven Transporters.Porters.Amino Acid/Auxin Permease	Transport overview.Macromolecule transport.Amino acid transport							chr06_18078299_18079171	AT3G28960
VIT_04s0008g06150	-0.780445	1	2.0584	9.12e-15	1.19021	0.00440032	-1.64847	9.19e-11	CHR4_JGVV8_572_T01	No hit	No hit								chr04_05897130_05897648
VIT_14s0060g00810	0.212404	1	3.08705	2.66e-17	1.22894	0.0153071	-1.64573	0.00213268	CHR14_JGVV60_176_T01	Galactinol synthase	Metabolism.Primary metabolism.Carbohydrate metabolism.Monosaccharide metabolism.Galactose metabolism								chr14_00657006_00659033	AT2G47180
VIT_19s0014g04940	-0.956603	1	2.22954	8.93e-23	1.55224	0.0221457	-1.63363	3.37e-15	CHR19_JGVV14_438_T01	Chitin-inducible gibberellin-responsive protein 1	Signaling.Hormone Signaling.Gibberellic acid Signaling.Gibberellic acid-mediated Signaling pathway	Regulation overview.Regulation of gene expression.Regulation of transcription.Transcription factor.GRAS family transcription factor							chr19_05275817_05279566	AT5G48150
VIT_04s0008g06140	-0.790545	1	2.14736	1.72e-13	1.31187	0.00289142	-1.62687	6.11e-06	CHR4_JGVV8_571_T01	No hit	No hit								chr04_05890665_05891262
VIT_16s0013g01110	-1.2169	0.278113	3.04989	2.45e-16	2.63907	1.39e-06	-1.61622	1.59e-11	CHR16_JGVV13_82_T01	Ethylene-responsive transcription factor 5	Signaling.Hormone Signaling.Ethylene Signaling.Ethylene-mediated Signaling pathway	Regulation overview.Regulation of gene expression.Regulation of transcription.Transcription factor.AP2 family transcription factor.ERF subfamily transcription factor							chr16_07011487_07025010	AT5G47230
VIT_11s0016g04050	-1.05442	1	2.43801	2.92e-20	1.88249	0.0115784	-1.60657	8.17e-05	CHR11_GSVIVT00015402001_T01	No hit	No hit								chr11_03298356_03299653
VIT_10s0003g03810	-0.80821	1	2.19217	1.39e-09	1.39733	0.0148693	-1.60275	4.02e-07	CHR10_JGVV3_340_T01	No hit	No hit								chr10_06481637_06482508
VIT_00s0463g00020	-1.16504	0.19416	1.78712	2.78e-19	1.35381	0.000931173	-1.59795	2.8e-17	CHRUN_JGVV463_2_T01	Scarecrow transcription factor 5 (SCL5)	Regulation overview.Regulation of gene expression.Regulation of transcription.Transcription factor.GRAS family transcription factor								chrUn_29700118_29704632	AT1G50600
VIT_00s0487g00030	-0.629903	1	1.99771	4.14e-20	1.03375	0.00289142	-1.5927	3.91e-19	CHRUN_JGVV487_3_T01	R protein MLA10	Response to stimulus.Stress response.Biotic stress response.Plant-pathogen interaction.R proteins from Plant-pathogen interaction								chrUn_30449532_30462754
VIT_14s0108g01000	-1.4585	0.028468	1.96551	8.87e-08	1.83173	0.00122461	-1.58784	2.97e-19	CHR14_JGVV108_92_T01	Calcium-binding EF hand	Unknown								chr14_29638769_29639506	AT5G39670
VIT_16s0013g01000	-1.62955	0.000113594	1.65747	6.58e-05	1.71054	0.000961192	-1.56961	1.05e-14	CHR16_JGVV13_76_T01	Ethylene-responsive transcription factor ERF105	Signaling.Hormone Signaling.Ethylene Signaling.Ethylene-mediated Signaling pathway	Regulation overview.Regulation of gene expression.Regulation of transcription.Transcription factor.AP2 family transcription factor.ERF subfamily transcription factor							chr16_06743247_06744192	AT5G61600
VIT_18s0072g00550	-0.935019	1	1.73951	9.59e-13	1.13335	0.0395569	-1.54112	1.02e-13	CHR18_JGVV72_66_T01	Unknown protein	Unknown								chr18_19720726_19740267	AT1G18740
VIT_00s0480g00030	0.531909	1	3.63097	3.21e-66	1.57758	0.0153427	-1.53066	1.13e-10	CHRUN_JGVV480_3_T01	Polyphenol oxidase	Metabolism.Primary metabolism.Amino acid metabolism.Aromatic amino acid metabolism.Tyrosine metabolism.Tyrosine catabolism	Transport overview.Incompletely characterized transport systems.Recognized transporters of unknown biochemical mechanism.Iron/Lead Transporter.Oxidase-dep Fe2+ Transporter	Metabolism.Primary metabolism.Amino acid metabolism.Amino acid catabolism	Metabolism.Secondary metabolism.Aromatic compound metabolism.Rosmarinic acid biosynthesis	Response to stimulus.Stress response.Abiotic stress response.Oxidative stress response				chrUn_30166038_30167873
VIT_16s0050g00910	-0.260387	1	2.36744	6.64e-22	1.0884	0.0275986	-1.53009	8.66e-14	CHR16_JGVV50_168_T01	MATE efflux family protein	Transport overview.Electrochemical Potential-driven Transporters.Porters.Multidrug/Oligosaccharidyl-lipid/Polysaccharide Flippase.Multi Antimicrobial Extrusion	Transport overview.Macromolecule transport.Multidrug transport							chr16_17827591_17830625	AT4G25640
VIT_04s0008g02510	-0.117627	1	2.52142	1.03e-40	1.1191	0.000251896	-1.52176	1.62e-12	CHR4_JGVV8_233_T01	Receptor kinase homolog LRK10	Signaling.Signaling pathway.Protein kinase								chr04_02071153_02073104	AT1G70250
VIT_08s0040g01420	-0.750848	0.977	1.79779	2.09e-18	1.03236	0.000428561	-1.51607	2.16e-10	CHR8_JGVV40_183_T01	Bromodomain associated	Metabolism.Primary metabolism.Nucleobase, nucleoside, nucleotide, nucleic acid metabolism.Nucleic acid metabolism.RNA metabolism.RNA biosynthesis.mRNA biosynthesis								chr08_12541911_12543540	AT4G34340
VIT_10s0003g03800	-1.58751	1	2.94651	0.000277207	3.01601	0.0304263	-1.51466	6.8e-07	CHR10_JGVV3_339_T01	Jasmonate ZIM domain-containing protein 8	Signaling.Hormone Signaling.Jasmonate salicylate signaling.Jasmonate Signaling.Jasmonate-mediated Signaling pathway	Regulation overview.Regulation of gene expression.Regulation of transcription.Transcription factor.ZIM family transcription factor	Regulation overview.Regulation of gene expression.Regulation of transcription.Transcription factor.JAZ family transcription factor						chr10_06471519_06472742	AT1G30135
VIT_19s0014g04650	-0.979787	1	2.11774	1.36e-12	1.5904	0.00171926	-1.50646	5.13e-12	CHR19_JGVV14_411_T01	Avr9/Cf-9 rapidly elicited protein 20	Signaling.Signaling pathway.Calcium sensors and Signaling	Response to stimulus.Stress response.Biotic stress response							chr19_04955233_04956196	AT4G27280
VIT_12s0134g00240	-1.09293	0.00707288	1.84272	2.05e-16	1.44238	4.01e-08	-1.49295	3.03e-12	CHR12_JGVV134_17_T01	Avr9/Cf-9 rapidly elicited protein 20	Signaling.Signaling pathway.Calcium sensors and Signaling	Response to stimulus.Stress response.Biotic stress response							chr12_07768803_07769369	AT4G27280
VIT_19s0014g02240	-1.25723	0.750162	2.31189	2.91e-15	2.07715	2.54e-05	-1.49224	6.46e-07	CHR19_JGVV14_197_T01	Ethylene responsive element binding factor 4	Regulation overview.Regulation of gene expression.Regulation of transcription.Transcription factor.AP2 family transcription factor	Signaling.Hormone Signaling.Ethylene Signaling.Ethylene-mediated Signaling pathway							chr19_02368302_02369336
VIT_17s0000g08380	-0.511407	1	2.15468	2.21e-29	1.18431	1.37e-07	-1.48388	7.42e-08	CHR17_PDVV0_179_T01	Unknown protein	Unknown								chr17_09575041_09576192	AT1G23710
VIT_06s0004g07500	-0.777325	1	1.97705	2.33e-17	1.27229	0.0113771	-1.48161	1.84e-13	CHR6_JGVV4_94_T01	WRKY DNA-binding protein 33	Response to stimulus.Stress response.Biotic stress response.Plant-pathogen interaction	Regulation overview.Regulation of gene expression.Regulation of transcription.Transcription factor.WRKY family transcription factor							chr06_08290089_08292826	AT2G38470
VIT_06s0004g06850	-0.96251	0.917431	2.7441	5.35e-15	2.22096	1.49e-05	-1.48005	1.42e-10	CHR6_JGVV4_155_T01	MAPKKK14	Signaling.Hormone Signaling.Ethylene Signaling.Ethylene-mediated Signaling pathway	Signaling.Signaling pathway.Protein kinase.MAPK cascade							chr06_07573755_07575277	AT2G30040
VIT_05s0020g04780	-2.06427	1	2.19248	1.88e-05	2.77459	0.0336013	-1.47917	0.00175516	CHR5_JGVV20_450_T01	Basic helix-loop-helix (bHLH) family	Regulation overview.Regulation of gene expression.Regulation of transcription.Transcription factor.bHLH family transcription factor								chr05_06635387_06637839	AT5G43650
VIT_07s0197g00130	-0.895694	0.696868	2.24006	3.28e-15	1.65688	0.000146312	-1.47579	7.83e-14	CHR7_JGVV197_10_T01	Disease resistance protein (TIR-NBS-LRR class)	Diverse functions.Gene family with diverse functions.NBS-LRR superfamily	Response to stimulus.Stress response.Biotic stress response							chr07_14663620_14668747	AT5G66900
VIT_10s0003g00590	-0.956917	1	4.30885	7.99e-13	3.76678	1.31e-05	-1.4594	0.00106642	CHR10_JGVV3_56_T01	Ethylene-responsive transcription factor ERF091	Signaling.Hormone Signaling.Ethylene Signaling.Ethylene-mediated Signaling pathway	Regulation overview.Regulation of gene expression.Regulation of transcription.Transcription factor.AP2 family transcription factor.ERF subfamily transcription factor							chr10_01825699_01826751	AT4G18450
VIT_07s0197g00170	-0.218858	1	2.40078	3.84e-30	1.18034	0.000325454	-1.438	7.17e-15	CHR7_JGVV197_14_T01	R protein MLA10	Response to stimulus.Stress response.Biotic stress response.Plant-pathogen interaction.R proteins from Plant-pathogen interaction								chr07_14696359_14699948
VIT_06s0080g01090	-1.28846	0.0814741	1.8984	4.01e-11	1.7534	9e-05	-1.43316	3.32e-11	CHR6_JGVV80_16_T01	CCR4-NOT transcription complex subunit 7/8	Regulation overview.Regulation of gene expression.Regulation of transcription	Metabolism.Primary metabolism.Nucleobase, nucleoside, nucleotide, nucleic acid metabolism.Nucleic acid metabolism.RNA metabolism.RNA catabolism							chr06_21224733_21225711	AT3G52525
VIT_04s0044g01130	-0.372502	1	3.93021	7.51e-10	2.86235	0.000416435	-1.428	0.0161721	CHR4_JGVV44_85_T01	Alcohol dehydrogenase 2 [Vitis vinifera]	Metabolism.Primary metabolism.Carbohydrate metabolism.Glycolysis Gluconeogenesis	Metabolism.Primary metabolism.Lipid metabolism.Fatty acid metabolism	Metabolism.Primary metabolism.Amino acid metabolism.Aromatic amino acid metabolism.Tyrosine metabolism	Metabolism.Cellular metabolism.Oxidation reduction.Alcohol dehydrogenase superfamily					chr04_22475544_22477838	AT1G77120
VIT_17s0000g03390	0.0917779	1	3.70991	9.8e-20	2.1694	0.0246474	-1.42771	1.28e-05	CHR17_JGVV0_626_T01	Calmodulin binding protein	Signaling.Signaling pathway.Calcium sensors and Signaling	Response to stimulus.Stress response.Biotic stress response.Plant-pathogen interaction							chr17_03261882_03265509	AT5G57580
VIT_01s0026g00190	-0.713962	1	1.71339	8.85e-12	1.00444	0.0324109	-1.41326	1.44e-07	CHR1_JGVV26_234_T01	Armadillo/beta-catenin repeat	Unknown								chr01_08823958_08826187	AT1G60190
VIT_06s0080g00790	-0.411728	1	2.01043	1.12e-12	1.00951	0.0187671	-1.41248	1.89e-07	CHR6_JGVV80_44_T01	MYB divaricata	Development.Reproductive development.Flower development	Regulation overview.Regulation of gene expression.Regulation of transcription.Transcription factor.MYB family transcription factor							chr06_20794557_20795952	AT5G04760
VIT_08s0058g00670	-0.82674	1	2.15381	2.43e-23	1.57152	0.000173179	-1.40873	8.13e-17	CHR8_JGVV58_76_T01	Unknown protein	Unknown								chr08_09783065_09785509	AT5G01710
VIT_14s0171g00400	0.476264	1	2.93241	2.25e-18	1.05307	0.0206025	-1.40166	3.9e-06	CHR14_JGVV171_37_T01	Lysine histidine transporter 1	Transport overview.Electrochemical Potential-driven Transporters.Porters.Amino Acid/Auxin Permease	Transport overview.Macromolecule transport.Amino acid transport							chr14_26211672_26215889	AT5G40780
VIT_18s0001g06150	-1.32438	1	1.7265	3.38e-07	1.65318	0.0269093	-1.39639	1.04e-06	CHR18_JGVV1_341_T01	Phosphate-induced protein 1	Unclear								chr18_04652464_04653648	AT4G08950
VIT_02s0025g04130	-1.09352	1	1.9515	2.1e-14	1.6563	0.00419896	-1.38811	2.56e-08	CHR2_JGVV25_373_T01	Rhomboid ATRBL2	Unclear								chr02_03652019_03655701	AT5G07250
VIT_09s0002g01080	-1.3734	1	2.32652	9.43e-25	2.31417	0.000124957	-1.38464	1.53e-08	CHR9_JGVV2_89_T01	Lipoxygenase	Metabolism.Primary metabolism.Lipid metabolism.Fatty acid metabolism.Alpha-linolenic acid metabolism	Metabolism.Primary metabolism.Lipid metabolism.Fatty acid metabolism.Oxylipin biosynthesis							chr09_00812030_00816741	AT1G17420
VIT_14s0171g00150	-2.49005	0.977	2.58139	1.63e-07	3.69144	0.00275691	-1.35933	0.00203647	CHR14_JGVV171_13_T01	Avr9/Cf-9 rapidly elicited protein 57	Response to stimulus.Stress response.Biotic stress response								chr14_26015151_26015764	AT3G01830
VIT_02s0012g00730	0.237409	1	4.24997	3.06e-09	2.62533	0.0253244	-1.35895	0.0161641	CHR2_JGVV12_194_T01	Purine permease 10 PUP10	Transport overview.Electrochemical Potential-driven Transporters.Porters.Drug/Metabolite Transporter.Plant Organocation Permease	Transport overview.Macromolecule transport.Nucleotide transport							chr02_06637468_06638866
VIT_07s0129g00520	-0.375759	1	2.22068	1.75e-37	1.24305	0.00042094	-1.35425	5.41e-06	CHR7_JGVV129_50_T01	Protein phosphatase 2C	Signaling.Signaling pathway.Protein phosphatase.PP2C								chr07_15744936_15748796	AT4G33920
VIT_00s0477g00030	-0.187797	1	2.85372	2.69e-31	1.68573	2.46e-06	-1.35009	1.56e-09	CHRUN_JGVV477_2_T01	MATE efflux family protein ripening responsive	Transport overview.Electrochemical Potential-driven Transporters.Porters.Multidrug/Oligosaccharidyl-lipid/Polysaccharide Flippase.Multi Antimicrobial Extrusion	Transport overview.Macromolecule transport.Multidrug transport							chrUn_30037649_30040395	AT5G65380
VIT_00s0179g00260	0.461872	1	3.36247	9.35e-74	1.54837	0.00275719	-1.35008	5.67e-16	CHRUN_JGVV179_23_T01	Calcium-transporting ATPase 12 ACA12	Signaling.Signaling pathway.Calcium sensors and Signaling	Transport overview.Primary Active Transporters.P-P-bond hydrolysis-driven transporters.P-type ATPase (P-ATPase).Ca2+-ATPase (efflux)	Transport overview.Ion transport.Cation transport						chrUn_07509724_07513041	AT3G63380
VIT_02s0025g05120	-0.56357	1	1.99222	1.93e-29	1.20548	0.0174699	-1.35005	7.09e-12	CHR2_JGVV25_465_T01	ACT domain-containing protein (ACR8)	Unknown								chr02_04597635_04600908	AT1G12420
VIT_10s0003g05330	-1.16477	1	1.88384	1.15e-11	1.70006	0.00337621	-1.34862	1.62e-06	CHR10_JGVV3_454_T01	Ethylene-regulated nuclear protein ERN1	Signaling.Hormone Signaling.Ethylene Signaling.Ethylene-mediated Signaling pathway								chr10_09868977_09870548	AT4G20880
VIT_16s0013g01030	-1.5137	0.44344	1.82299	4.43e-06	2.01796	0.000705722	-1.34691	0.00050116	CHR16_JGVV13_77_T01	Ethylene-responsive transcription factor ERF105	Signaling.Hormone Signaling.Ethylene Signaling.Ethylene-mediated Signaling pathway	Regulation overview.Regulation of gene expression.Regulation of transcription.Transcription factor.AP2 family transcription factor.ERF subfamily transcription factor							chr16_06813591_06813930	AT5G51190
VIT_13s0067g01070	-1.1932	0.00969448	1.42429	9.42e-10	1.27948	0.000149969	-1.33788	2.53e-11	CHR13_JGVV67_184_T01	Cys-3-His zinc finger protein	Regulation overview.Regulation of gene expression.Regulation of transcription.Transcription factor.C3H family transcription factor								chr13_00603331_00606885	AT2G40140
VIT_19s0015g00130	-0.572416	1	2.00441	5.72e-36	1.2424	0.00274663	-1.3353	9.78e-13	CHR19_JGVV15_13_T01	Serine acetyltransferase 3	Metabolism.Primary metabolism.Amino acid metabolism.Cysteine metabolism	Metabolism.Cellular metabolism.Nitrogen and sulfur metabolism.Sulfur metabolism							chr19_08107785_08109126	AT1G55920
VIT_07s0031g01130	-0.370909	1	2.94671	3.2e-27	1.97483	0.0296196	-1.33328	5.76e-10	CHR7_JGVV31_99_T01	Ascorbate oxidase	Metabolism.Primary metabolism.Organic acid metabolism.Ascorbate and aldarate metabolism	Transport overview.Incompletely characterized transport systems.Recognized transporters of unknown biochemical mechanism.Iron/Lead Transporter.Oxidase-dep Fe2+ Transporter							chr07_17247705_17250988	AT4G39830
VIT_11s0052g01280	-0.738497	1	2.43573	1.2e-19	1.83571	0.00391561	-1.33313	0.00314415	CHR11_JGVV52_54_T01	Xyloglucan endotransglucosylase/hydrolase 23	Cellular process.Cellular component organization and biogenesis.Cell wall organization and biogenesis.Cell wall metabolism.Cell wall modification.Xyloglucan modification								chr11_18996072_18997269	AT4G25810
VIT_10s0003g03790	-1.47539	1	2.52465	1.53e-08	2.66474	0.0225581	-1.32841	0.0334868	CHR10_JGVV3_338_T01	Jasmonate ZIM domain-containing protein 8	Signaling.Hormone Signaling.Jasmonate salicylate signaling.Jasmonate Signaling.Jasmonate-mediated Signaling pathway	Regulation overview.Regulation of gene expression.Regulation of transcription.Transcription factor.ZIM family transcription factor	Regulation overview.Regulation of gene expression.Regulation of transcription.Transcription factor.JAZ family transcription factor						chr10_06456020_06457206	AT1G30135
VIT_07s0255g00110	-0.0795658	1	3.0194	1.07e-08	1.76621	0.0458273	-1.31809	0.00374441	CHR7_JGVV255_11_T01	WD40	Unknown								chr07_14429207_14431822	AT3G50390
VIT_01s0011g02480	-0.209707	1	2.15232	1.48e-23	1.05337	0.00668431	-1.30555	2.94e-18	CHR1_JGVV11_403_T01	Phospholipid-transporting ATPase	Transport overview.Primary Active Transporters.P-P-bond hydrolysis-driven transporters.P-type ATPase (P-ATPase).phospholipid transporting	Transport overview.Macromolecule transport.Lipid transport							chr01_02253605_02261314	AT1G68710
VIT_04s0008g05760	-0.816362	1	3.17198	2.66e-46	2.68066	1.25e-07	-1.30491	3.28e-11	CHR4_JGVV8_538_T01	WRKY DNA-binding protein 18	Regulation overview.Regulation of gene expression.Regulation of transcription.Transcription factor.WRKY family transcription factor								chr04_05265887_05267902	AT4G31800
VIT_02s0033g01050	-0.489487	1	1.89249	9.25e-11	1.0922	0.0177374	-1.28801	3.88e-07	CHR2_JGVV33_72_T01	Anthraniloyal-CoA: methanol anthraniloyal transferase	Metabolism.Primary metabolism.Amino acid metabolism.Aromatic amino acid metabolism.Aromatic amino acid biosynthesis	Metabolism.Secondary metabolism.Aromatic compound metabolism.Aromatic compound biosynthesis							chr02_16187330_16189081	AT5G17540
VIT_19s0014g03820	-0.106115	1	3.52568	4.48e-12	2.32557	0.00751427	-1.2732	0.00160608	CHR19_JGVV14_342_T01	Myb domain protein 102	Regulation overview.Regulation of gene expression.Regulation of transcription.Transcription factor.MYB family transcription factor								chr19_03913869_03915228	AT4G21440
VIT_09s0018g00240	-0.711989	1	2.39811	1.12e-17	1.83842	0.00864536	-1.27121	4.74e-05	CHR9_JGVV18_11_T01	WRKY DNA-binding protein 40	Regulation overview.Regulation of gene expression.Regulation of transcription.Transcription factor.WRKY family transcription factor								chr09_16094245_16096198	AT1G80840
VIT_01s0011g04630	-1.04436	1	1.47759	4.5e-16	1.26744	0.0103521	-1.25434	3.26e-09	CHR1_JGVV11_199_T01	Ribose 5-phosphate isomerase	Metabolism.Primary metabolism.Carbohydrate metabolism.Monosaccharide metabolism.Monosaccharide catabolism.Pentose-phosphate shunt	Metabolism.Primary metabolism.Carbon fixation	Metabolism.Primary metabolism.Generation of metabolite precursors and energy.Photosynthesis.Calvin cycle						chr01_04169977_04171316	AT1G71090
VIT_02s0012g01960	-0.92774	1	1.85845	9.06e-19	1.54501	0.0132448	-1.23921	3.32e-09	CHR2_JGVV12_91_T01	Transcription factor jumonji (jmj)	Regulation overview.Regulation of gene expression.Regulation of transcription.Transcription factor.Jumonji family transcription factor								chr02_08573633_08582338	AT5G46910
VIT_08s0040g00540	-0.707577	1	2.49149	5.14e-25	1.96412	1.38e-13	-1.23518	6.67e-06	CHR8_JGVV40_265_T01	VQ motif-containing protein	Unknown								chr08_11490089_11491229	AT3G56880
VIT_11s0016g00710	-0.880678	1	2.12725	1.72e-09	1.79965	0.0329307	-1.208	3.76e-05	CHR11_JGVV16_51_T01	Jasmonate ZIM-domain protein 1	Signaling.Hormone Signaling.Jasmonate salicylate signaling.Jasmonate Signaling.Jasmonate-mediated Signaling pathway	Regulation overview.Regulation of gene expression.Regulation of transcription.Transcription factor.ZIM family transcription factor	Regulation overview.Regulation of gene expression.Regulation of transcription.Transcription factor.JAZ family transcription factor						chr11_00683154_00685552	AT1G19180
VIT_02s0025g03300	-1.1679	1	1.67984	2.55e-15	1.65628	0.0349994	-1.18546	4.04e-12	CHR2_JGVV25_305_T01	Potassium channel tetramerisation domain-containing protein	Transport overview.Channels and pores.a-Type channels.The Voltage-gated Ion Channel	Transport overview.Ion transport.Cation transport.Potassium transport							chr02_02814414_02816027	AT5G41330
VIT_15s0048g02300	-0.48801	1	1.78497	1.22e-11	1.09266	0.0175955	-1.18001	2.15e-05	CHR15_JGVV48_65_T01	NAC transcription factor-like 9	Regulation overview.Regulation of gene expression.Regulation of transcription.Transcription factor.NAC family transcription factor								chr15_16465782_16469436
VIT_07s0104g00930	-0.613583	1	2.04253	6.53e-25	1.48248	1.14e-05	-1.17212	1.89e-07	CHR7_JGVV104_82_T01	Gibberellin receptor GID1L2	Signaling.Hormone Signaling.Gibberellic acid Signaling.Gibberellic acid-mediated Signaling pathway								chr07_02061408_02063888	AT3G63010
VIT_18s0001g08810	0.453092	1	3.08197	5.33e-17	1.47218	0.00166955	-1.15471	0.000890749	CHR18_JGVV1_559_T01	Unknown protein	Unknown								chr18_07309263_07310255
VIT_13s0067g03140	-0.136073	1	2.64593	4.69e-13	1.63295	0.00136056	-1.15133	0.00156849	CHR13_JGVV67_48_T01	WRKY DNA-binding protein 70	Regulation overview.Regulation of gene expression.Regulation of transcription.Transcription factor.WRKY family transcription factor								chr13_01719393_01720803	AT3G56400
VIT_09s0002g08540	-0.32691	1	2.00391	3.84e-22	1.18834	3.19e-06	-1.1434	1.2e-09	CHR9_JGVV2_752_T01	Serine-rich protein	Unknown								chr09_09605653_09606580
VIT_10s0003g00580	0.0938726	1	2.91435	1.2e-50	1.6813	0.000300034	-1.14207	2.87e-11	CHR10_JGVV3_55_T01	ERF/AP2 transcription factor sub B-3 (ATERF-2)	Signaling.Hormone Signaling.Ethylene Signaling.Ethylene-mediated Signaling pathway	Signaling.Hormone Signaling.Jasmonate salicylate signaling.Jasmonate Signaling.Jasmonate-mediated Signaling pathway	Regulation overview.Regulation of gene expression.Regulation of transcription.Transcription factor.AP2 family transcription factor	Signaling.Hormone Signaling.Ethylene Signaling.Ethylene responsive					chr10_01822620_01823677	AT5G47220
VIT_01s0011g05950	-0.593012	1	2.94848	9.89e-11	2.4151	3.27e-13	-1.13827	0.00800249	CHR1_JGVV11_70_T01	NSL1 (necrotic spotted lesions 1)	Cellular process.Cell growth and death.Cell death								chr01_05701247_05706175	AT1G14780
VIT_06s0004g05090	-0.748994	0.613448	1.39055	6.2e-11	1.01141	0.00141908	-1.12793	3.74e-08	CHR6_JGVV4_316_T01	Zinc finger (C3HC4-type ring finger)	Regulation overview.Regulation of gene expression.Regulation of transcription.Transcription factor.Zinc finger C3HC4 family transcription factor								chr06_06020330_06022057
VIT_01s0011g03070	-0.0749853	1	2.91111	1.35e-42	1.86103	0.000375793	-1.12784	0.000179012	CHR1_JGVV11_351_T01	AP2 domain-containing protein RAP2.8	Signaling.Hormone Signaling.Ethylene Signaling.Ethylene-mediated Signaling pathway	Regulation overview.Regulation of gene expression.Regulation of transcription.Transcription factor.AP2 family transcription factor.RAV subfamily transcription factor							chr01_02751566_02753036	AT1G25560
VIT_18s0001g07410	0.115977	1	2.28289	5.82e-09	1.04276	0.0349958	-1.12477	0.00653768	CHR18_JGVV1_428_T01	Basic helix-loop-helix (bHLH) family	Regulation overview.Regulation of gene expression.Regulation of transcription.Transcription factor.bHLH family transcription factor								chr18_05667975_05668837	AT1G68810
VIT_07s0104g00180	-0.726724	1	3.5336	8.81e-10	3.1456	3.54e-05	-1.12227	0.0417522	CHR7_JGVV104_157_T01	Nectarin IV NEC4	Response to stimulus.Stress response.Biotic stress response								chr07_01450309_01451653	AT1G03220
VIT_08s0007g05940	-0.80805	1	1.37087	3.94e-12	1.07832	0.00192929	-1.10039	9.95e-07	CHR8_JGVV7_289_T01	Unknown	Unknown								chr08_19830580_19833603
VIT_04s0023g02380	-0.886131	1	1.48776	1.16e-10	1.27963	0.00758022	-1.09355	8.93e-10	CHR4_JGVV23_144_T01	R protein MLA10	Response to stimulus.Stress response.Biotic stress response.Plant-pathogen interaction.R proteins from Plant-pathogen interaction								chr04_18940831_18943565	AT3G50950
VIT_01s0137g00670	0.230125	1	3.09195	2.34e-15	1.77082	0.0181971	-1.07723	0.000239216	CHR1_JGVV137_16_T01	Quinolinate synthase	Metabolism.Primary metabolism.Coenzyme and prosthetic group metabolism.Nicotinate and nicotinamide metabolism.NAD biosynthesis								chr01_07199625_07200344	AT1G67810
VIT_01s0026g01430	-0.693949	1	1.60668	5.07e-17	1.22377	0.00370923	-1.07677	1.5e-07	CHR1_JGVV26_120_T01	Unknown protein	Unknown								chr01_10402279_10407779	AT1G59710
VIT_16s0013g00950	-1.696	0.00338743	1.52627	8.13e-08	2.14704	1.33e-05	-1.07551	1.65e-12	CHR16_JGVV13_72_T01	Ethylene-responsive transcription factor ERF105	Signaling.Hormone Signaling.Ethylene Signaling.Ethylene-mediated Signaling pathway	Regulation overview.Regulation of gene expression.Regulation of transcription.Transcription factor.AP2 family transcription factor.ERF subfamily transcription factor							chr16_06676142_06677082	AT5G61600
VIT_06s0004g05460	-0.553749	0.658042	1.71887	2.09e-18	1.19718	6e-08	-1.07542	4.65e-09	CHR6_JGVV4_281_T01	Protein phosphatase 2C DBP	Signaling.Hormone Signaling.ABA Signaling.ABA-mediated Signaling pathway	Regulation overview.Regulation of gene expression.Regulation of transcription.Transcription factor.DBP family transcription factor							chr06_06318873_06320828	AT5G59220
VIT_16s0013g01080	-1.04475	0.588704	2.16101	1.2e-08	2.13	0.000169967	-1.07308	1.15e-08	CHR16_JGVV13_81_T01	Ethylene-responsive transcription factor ERF105	Signaling.Hormone Signaling.Ethylene Signaling.Ethylene-mediated Signaling pathway	Regulation overview.Regulation of gene expression.Regulation of transcription.Transcription factor.AP2 family transcription factor.ERF subfamily transcription factor							chr16_06973919_06975043	AT5G51190
VIT_11s0052g01300	-1.4133	1	1.33644	3.18e-05	1.67044	0.030285	-1.07003	0.000278078	CHR11_JGVV52_52_T01	Xyloglucan endotransglycosylase 6	Cellular process.Cellular component organization and biogenesis.Cell wall organization and biogenesis.Cell wall metabolism.Cell wall modification.Xyloglucan modification								chr11_19004251_19005363	AT4G25810
VIT_01s0011g02360	-1.3486	1	1.78305	4.75e-07	2.06425	0.00351922	-1.05641	0.000149493	CHR1_JGVV11_412_T01	Unknown	Unknown								chr01_02136955_02137455
VIT_13s0067g00700	-0.452055	1	2.22028	6.4e-20	1.64325	0.00121106	-1.02771	0.00848329	CHR13_JGVV67_208_T01	Hydrolase, alpha/beta fold	Unknown								chr13_00378522_00381541	AT2G40095
VIT_16s0013g01050	-1.60731	0.0406731	1.59609	1.83e-06	2.17104	7.7e-05	-1.02677	1.71e-07	CHR16_JGVV13_78_T01	Ethylene-responsive transcription factor ERF105	Signaling.Hormone Signaling.Ethylene Signaling.Ethylene-mediated Signaling pathway	Regulation overview.Regulation of gene expression.Regulation of transcription.Transcription factor.AP2 family transcription factor.ERF subfamily transcription factor							chr16_06847559_06848572	AT4G17490
VIT_00s0434g00090	-0.0666093	1	2.06029	9.66e-34	1.10556	9.58e-05	-1.01957	2.18e-07	CHRUN_JGVV434_6_T01	Aspartyl protease	Metabolism.Primary metabolism.Protein metabolism and modification.Proteolysis.Peptidase-mediated proteolysis								chrUn_28936425_28937470	AT2G17760
VIT_00s1764g00020	-1.33081	0.658637	1.00554	0.000281439	1.32865	0.00924981	-1.01031	0.00200825	CHRUN_JGVV1764_2_T01	Leucine-rich repeat transmembrane protein kinase	Signaling.Signaling pathway.Protein kinase								chrUn_40405798_40407347	AT1G12460
VIT_02s0033g01070	-0.139816	1	2.81924	2.29e-08	1.94241	0.0211838	-1.00792	0.0250139	CHR2_JGVV33_74_T01	Anthraniloyal-CoA: methanol anthraniloyal transferase	Metabolism.Primary metabolism.Amino acid metabolism.Aromatic amino acid metabolism.Aromatic amino acid biosynthesis	Metabolism.Secondary metabolism.Aromatic compound metabolism.Aromatic compound biosynthesis							chr02_16244697_16247432	AT5G17540
VIT_09s0002g00990	-0.523971	1	1.50228	5.36e-23	1.02021	0.000364929	-1.00605	2.37e-07	CHR9_JGVV2_81_T01	Triacylglycerol lipase	Metabolism.Primary metabolism.Lipid metabolism.Glycerolipid metabolism.Glycerolipid catabolism								chr09_00725599_00732663	AT3G14075
VIT_14s0060g01470	-0.630155	1	1.60163	2.33e-15	1.22769	0.000268072	-1.00422	8.33e-09	CHR14_JGVV60_115_T01	Calmodulin-binding protein	Signaling.Signaling pathway.Calcium sensors and Signaling	Response to stimulus.Stress response.Biotic stress response.Plant-pathogen interaction							chr14_01159067_01164516	AT5G57580
VIT_14s0066g02680	5.12349	1	2.35174	9.16e-05	-4.91239	0.0264584	-1.99925	0.088355	CHR14_JGVV66_248_T01	Leucine-rich repeat protein kinase	Signaling.Signaling pathway.Protein kinase								chr14_28820806_28826087	AT1G35710
VIT_02s0025g00500	-0.238288	1	5.19088	1.02e-25	-3.7176	1.42e-05	-9.17532	1.02e-61	CHR2_JGVV25_48_T01	Unknown protein	Unknown								chr02_00596206_00597759	AT5G41590
VIT_18s0089g00510	-1.82107	1	1.72149	3.31e-07	-5.12229	8.71e-07	-9.04617	4.74e-30	CHR18_GSVIVT00037177001_T01	Isopentenyltransferase 1	Signaling.Hormone Signaling.Cytokinin Signaling.Cytokinin metabolism.Cytokinin biosynthesis								chr18_28294818_28296663	AT1G25410
VIT_09s0096g00490	-0.788916	1	2.88994	1.17e-10	-3.86281	1.66e-08	-7.54812	1.01e-81	CHR9_JGVV96_38_T01	C2-HC type zinc finger protein C.e-MyT1	Metabolism.Primary metabolism.Nucleobase, nucleoside, nucleotide, nucleic acid metabolism.Nucleic acid metabolism.DNA metabolism								chr09_11932565_11934432	AT1G78990
VIT_09s0002g09250	-0.684517	1	1.14745	4.49e-06	-5.49249	3.16e-15	-7.38534	3.35e-40	CHR9_JGVV2_804_T01	CYP82A2	Metabolism.Cellular metabolism.Oxidation reduction.Cytochrome P450 oxidoreductase								chr09_11038414_11043848	AT4G31940
VIT_09s0002g09270	1.90289	1	1.32977	1.05e-06	-7.92807	2.44e-13	-7.21324	4.6e-36	CHR9_JGVV2_805_T01	CYP82M1v4	Metabolism.Cellular metabolism.Oxidation reduction.Cytochrome P450 oxidoreductase								chr09_11098014_11101644	AT4G31940
VIT_01s0011g05900	0.067244	1	2.46191	8.44e-10	-4.79292	4.57e-06	-7.2093	3.82e-24	CHR1_JGVV11_75_T01	Jasmonate O-methyltransferase	Metabolism.Primary metabolism.Lipid metabolism.Fatty acid metabolism.Alpha-linolenic acid metabolism	Signaling.Hormone Signaling.Jasmonate salicylate signaling.Jasmonate Signaling.Jasmonate metabolism							chr01_05664046_05665866	AT1G68040
VIT_11s0016g01620	-1.81118	1	1.21461	0.0289351	-3.63995	0.00440894	-7.03727	3.95e-09	CHR11_JGVV16_134_T01	Unknown	Unknown								chr11_01306322_01310066
VIT_03s0063g01290	-0.558684	1	3.42635	4.41e-05	-2.966	0.00445952	-6.97624	1.62e-13	CHR3_JGVV63_118_T01	Gibberellin 20 oxidase 2	Metabolism.Secondary metabolism.Terpenoid metabolism.Diterpenoid metabolism.Diterpenoid biosynthesis	Signaling.Hormone Signaling.Gibberellic acid Signaling.Gibberellic acid metabolism.Gibberellic acid biosynthesis							chr03_04754818_04756280	AT3G19000
VIT_01s0011g05920	-0.319824	1	2.12756	1.74e-10	-4.45593	2.26e-09	-6.90015	2.97e-42	CHR1_JGVV11_73_T01	S-adenosyl-L-methionine:salicylic acid carboxyl methyltransferase	Metabolism.Primary metabolism.Amino acid metabolism.Aromatic amino acid metabolism.Phenylalanine metabolism.Phenylalanine biosynthesis	Metabolism.Secondary metabolism.Aromatic compound metabolism							chr01_05681591_05683503	AT1G68040
VIT_03s0063g01210	-0.455671	1	4.62957	2.17e-16	-1.68962	0.00630045	-6.79278	4.77e-16	CHR3_JGVV63_112_T01	Nodulin 1A, senescence-associated	Metabolism.Cellular metabolism.Nitrogen and sulfur metabolism.Nitrogen metabolism.Nitrogen assimilation								chr03_04691619_04693073	AT3G19000
VIT_04s0023g02480	-0.300534	1	5.10393	2.73e-53	-1.34919	0.000616215	-6.75397	4.7e-29	CHR4_JGVV23_135_T01	Dehydrin 1b	Response to stimulus.Stress response.Abiotic stress response.Desiccation stress response								chr04_19034554_19035405
VIT_18s0086g00520	3.2442	1	3.383	1.07e-05	-6.70856	0.00174126	-6.65324	9.69e-42	CHR18_JGVV86_37_T01	No hit	No hit								chr18_17803099_17803699
VIT_14s0060g00790	0.00767007	1	4.18348	5.62e-20	-2.32626	1.63e-06	-6.50417	1.46e-20	CHR14_JGVV60_178_T01	Galactinol synthase	Metabolism.Primary metabolism.Carbohydrate metabolism.Monosaccharide metabolism.Galactose metabolism								chr14_00645172_00647263	AT2G47180
VIT_05s0077g00840	-0.45568	1	3.59892	6.86e-09	-2.19254	0.00888553	-6.23396	1.64e-20	CHR5_JGVV77_59_T01	Galactinol-raffinose galactosyltransferase	Metabolism.Primary metabolism.Carbohydrate metabolism.Monosaccharide metabolism.Galactose metabolism								chr05_00659491_00661740	AT5G40390
VIT_04s0008g01860	1.55774	1	4.5726	9.15e-51	-3.09259	9.43e-05	-6.19106	2.59e-20	CHR4_JGVV8_173_T01	CYP72A58	Metabolism.Secondary metabolism.Terpenoid metabolism.Monoterpenoid metabolism.Monoterpenoid biosynthesis	Metabolism.Cellular metabolism.Oxidation reduction.Cytochrome P450 oxidoreductase							chr04_01479669_01482396	AT3G14690
VIT_12s0028g03920	0.913471	1	1.75516	1.07e-08	-5.29855	1.75e-08	-6.14501	1.57e-29	CHR12_JGVV28_13_T01	Ankyrin repeat	Transport overview.Accessory factors involved in transport.Auxiliary transport proteins.Ankyrin	Diverse functions.Gene family with diverse functions.Ankyrin domain family							chr12_04758949_04761771	AT4G03500
VIT_19s0090g01360	-0.355117	1	3.795	2.88e-21	-1.92344	0.000251025	-6.07183	1.97e-129	CHR19_JGVV90_125_T01	No hit	No hit								chr19_07441182_07441958
VIT_09s0002g06430	0.245021	1	3.09856	2.67e-12	-2.93046	1.45e-06	-5.85464	3.04e-72	CHR9_JGVV2_575_T01	Lactoylglutathione lyase	Metabolism.Primary metabolism.Carbohydrate metabolism.Monosaccharide metabolism.Pyruvate metabolism	Metabolism.Primary metabolism.Organic acid metabolism.Pyruvate fermentation	Response to stimulus.Stress response.Abiotic stress response.Oxidative stress response						chr09_06355891_06357142	AT1G80160
VIT_09s0002g09200	-0.660269	1	1.21287	0.0289451	-3.69922	0.00220895	-5.64464	3.48e-13	CHR9_JGVV2_800_T01	CYP82M1v3	Metabolism.Cellular metabolism.Oxidation reduction.Cytochrome P450 oxidoreductase								chr09_10966926_10971504	AT4G31940
VIT_04s0023g01980	1.93629	1	2.61725	0.000297838	-5.05007	0.0239421	-5.59671	9.05e-09	CHR4_JGVV23_180_T01	Syntaxin 1B/2/3/4	Cellular process.Cellular transport.Protein trafficking.Vesicle-mediated trafficking.SNARE interactions in vesicular transport	Transport overview.Channels and pores.Vesicle Fusion Pores.Synaptosomal Vesicle Fusion Pore							chr04_18535065_18535971	AT2G18260
VIT_13s0064g01460	-0.770206	1	1.883	2.26e-06	-2.78876	0.00655372	-5.4605	3.62e-19	CHR13_PDVV64_37_T01	No hit	No hit								chr13_23328285_23330938
VIT_18s0072g00920	1.95106	1	1.66355	0.012751	-5.83122	0.00376364	-5.44338	2.52e-10	CHR18_JGVV72_34_T01	Caffeate 3-O-methyltransferase 1	Metabolism.Secondary metabolism.Phenylpropanoid metabolism.Phenylpropanoid biosynthesis								chr18_20311706_20316217	AT5G54160
VIT_17s0000g08960	1.12171	1	2.39808	0.0482086	-3.89559	0.00153072	-5.16857	1.07e-06	CHR17_JGVV0_125_T01	Raffinose synthase	Metabolism.Primary metabolism.Carbohydrate metabolism.Monosaccharide metabolism.Galactose metabolism	Metabolism.Primary metabolism.Carbohydrate metabolism.Oligosaccharide metabolism.Raffinose metabolism							chr17_10494444_10498141	AT5G40390
VIT_01s0010g02440	0.734112	1	1.86456	1.43e-14	-3.96819	3.89e-15	-5.14605	3e-25	CHR1_JGVV10_175_T01	ABC transporter C member 9	Transport overview.Macromolecule transport.Multidrug transport.Multidrug ABC transport								chr01_19528631_19532372	AT3G13080
VIT_05s0020g03930	-1.32722	1	1.22779	0.0016566	-2.56037	0.000900373	-5.10269	1.12e-26	CHR5_JGVV20_369_T01	Sulfate transporter 3.1 (AST12) (AtST1)	Transport overview.Electrochemical Potential-driven Transporters.Porters.Sulfate Permease	Transport overview.Ion transport.Anion transport.Sulfate transport							chr05_05594162_05599680	AT3G51895
VIT_00s0194g00180	3.2149	1	2.76909	1.35e-07	-5.41109	0.0114802	-4.75144	4.1e-14	CHRUN_JGVV194_17_T01	Unknown protein	Unknown								chrUn_10666198_10666834	AT5G55620
VIT_07s0005g01080	0.999495	1	2.53894	0.0254247	-3.14211	0.0484866	-4.67495	2.28e-09	CHR7_JGVV5_105_T01	Unknown protein	Unknown								chr07_03628048_03629013	AT1G02700
VIT_15s0046g01570	1.58751	0.658042	3.67647	1.83e-07	-2.47963	0.0027565	-4.54977	9.05e-18	CHR15_JGVV46_195_T01	Acidic endochitinase (CHIB1)	Metabolism.Primary metabolism.Carbohydrate metabolism.Monosaccharide metabolism.Amino sugar metabolism	Response to stimulus.Stress response							chr15_18502101_18503257	AT5G24090
VIT_02s0234g00110	2.4931	1	4.21462	4.42e-05	-2.73695	0.0381753	-4.44712	0.0420147	CHR2_JGVV234_11_T01	Oleosin OLE-4	Cellular process.Cellular component organization and biogenesis.Oil body organization and biogenesis	Development.Reproductive development.Seed development							chr02_00140385_00141242	AT4G25140
VIT_19s0015g02730	1.05389	1	1.29574	0.0167672	-4.1852	1.28e-08	-4.43034	1.38e-11	CHR19_JGVV15_214_T01	Glutathione S-transferase 25 GSTU25	Metabolism.Primary metabolism.Coenzyme and prosthetic group metabolism.Peptide derived compounds biosynthesis.Glutathione metabolism	Response to stimulus.Stress response.Abiotic stress response.Oxidative stress response							chr19_13089560_13090802	AT1G17180
VIT_05s0049g00790	0.0735048	1	3.13467	7.09e-12	-1.34434	0.031877	-4.39036	4.38e-53	CHR5_JGVV49_68_T01	No hit	No hit								chr05_07805349_07805976
VIT_16s0022g01660	1.58816	1	1.36179	0.00308146	-4.26978	1.93e-05	-4.25826	1.16e-12	CHR16_JGVV22_75_T01	Receptor kinase homolog LRK10	Signaling.Signaling pathway.Protein kinase								chr16_13741352_13743620	AT1G66920
VIT_16s0013g01500	2.32532	1	2.59362	2.81e-11	-3.7822	0.00226545	-3.99584	1.45e-16	CHR16_JGVV13_100_T01	Disease resistance protein	Diverse functions.Gene family with diverse functions.NBS-LRR superfamily	Response to stimulus.Stress response.Biotic stress response							chr16_08196203_08231928	AT1G74190
VIT_02s0025g00650	-0.0369452	1	1.17678	0.00204267	-2.72446	3.87e-05	-3.91254	1.33e-17	CHR2_JGVV25_60_T01	AAA-type ATPase	Diverse functions.Gene family with diverse functions.AAA-type ATPase domain family								chr02_00708337_00719214	AT1G64110
VIT_10s0116g01860	1.22742	1	1.85519	1.11e-08	-3.12624	2.17e-08	-3.7818	2.92e-18	CHR10_JGVV116_115_T01	MATE efflux family protein	Transport overview.Electrochemical Potential-driven Transporters.Porters.Multidrug/Oligosaccharidyl-lipid/Polysaccharide Flippase.Multi Antimicrobial Extrusion	Transport overview.Macromolecule transport.Multidrug transport							chr10_01119895_01125479	AT3G21690
VIT_05s0049g00510	0.56559	1	2.32588	9.94e-07	-1.97095	0.00122013	-3.75611	5.77e-09	CHR5_JGVV49_48_T01	Ethylene response factor ERF1	Signaling.Hormone Signaling.Ethylene Signaling.Ethylene-mediated Signaling pathway	Signaling.Hormone Signaling.Jasmonate salicylate signaling.Jasmonate Signaling.Jasmonate-mediated Signaling pathway	Regulation overview.Regulation of gene expression.Regulation of transcription.Transcription factor.AP2 family transcription factor						chr05_07567335_07580633	AT3G23240
VIT_15s0024g00400	-0.257131	1	1.5043	1.13e-09	-1.954	2.4e-05	-3.72105	1.41e-46	CHR15_PDVV24_126_T01	R protein MLA10	Response to stimulus.Stress response.Biotic stress response.Plant-pathogen interaction.R proteins from Plant-pathogen interaction								chr15_00582271_00585735	AT3G14470
VIT_19s0014g04190	0.185916	1	1.70849	1.05e-08	-2.16985	3.28e-05	-3.70117	9.09e-25	CHR19_JGVV14_371_T01	ARK3 (Arabidopsis Receptor Kinase 3)	Signaling.Signaling pathway.Protein kinase								chr19_04497925_04500892	AT4G21380
VIT_16s0098g01060	1.46085	1	2.11783	0.0247593	-3.01931	0.0323047	-3.67679	0.0106394	CHR16_JGVV98_88_T01	Heat shock protein 26a, chloroplast	Metabolism.Primary metabolism.Protein metabolism and modification.Protein folding.Chaperone-mediated protein folding.HSP-mediated protein folding	Response to stimulus.Stress response.Abiotic stress response.Temperature stress response							chr16_21339160_21340093	AT4G27670
VIT_09s0054g01680	0.609451	1	1.25413	0.00114501	-3.00994	0.00014994	-3.6476	1.07e-13	CHR9_JGVV54_18_T01	No hit	No hit								chr09_22693338_22694695
VIT_04s0008g03400	-0.652034	1	1.68417	1.82e-08	-1.27376	0.0234346	-3.61172	1.12e-22	CHR4_JGVV8_319_T01	DREB sub A-4 of ERF/AP2 transcription factor	Signaling.Hormone Signaling.Ethylene Signaling.Ethylene-mediated Signaling pathway	Regulation overview.Regulation of gene expression.Regulation of transcription.Transcription factor.AP2 family transcription factor.DREB subfamily transcription factor							chr04_02818241_02819492	AT5G11590
VIT_03s0017g01460	-0.241662	1	1.5948	2.25e-17	-1.71878	1.27e-05	-3.5757	2.61e-56	CHR3_JGVV17_88_T01	No hit	No hit								chr03_17464321_17465257
VIT_03s0017g00870	0.129499	1	1.64839	3.18e-10	-1.84227	4.18e-06	-3.36648	2.65e-27	CHR3_JGVV17_47_T01	Transferase family	Unknown								chr03_16023963_16025246
VIT_18s0041g02020	-0.229281	1	1.09815	0.037324	-1.99467	0.00477924	-3.32467	3.44e-09	CHR18_JGVV41_35_T01	12-oxophytodienoate reductase 2	Metabolism.Primary metabolism.Lipid metabolism.Fatty acid metabolism.Alpha-linolenic acid metabolism	Metabolism.Primary metabolism.Lipid metabolism.Fatty acid metabolism.Oxylipin biosynthesis	Signaling.Hormone Signaling.Jasmonate salicylate signaling.Jasmonate Signaling.Jasmonate metabolism.Jasmonate biosynthesis						chr18_27135205_27137890	AT1G76690
VIT_12s0055g00200	-0.159109	1	1.73694	9.28e-11	-1.43715	0.00250764	-3.31493	3.72e-36	CHR12_JGVV55_14_T01	UDP-glucose glucosyltransferase	Metabolism.Primary metabolism.Carbohydrate metabolism.Polysaccharide metabolism.Starch and sucrose metabolism	Metabolism.Secondary metabolism.Aromatic compound metabolism.Aromatic compound glysosylation							chr12_12789155_12792026	AT3G21760
VIT_08s0007g00830	-0.0486449	1	1.98296	1.5e-13	-1.25589	0.0114725	-3.29792	2.27e-28	CHR8_JGVV7_772_T01	Lectin protein kinase	Signaling.Signaling pathway.Protein kinase								chr08_15002643_15005018	AT3G55550
VIT_03s0038g02980	0.16993	1	1.41625	1.49e-09	-2.00582	1.92e-06	-3.29648	6.05e-08	CHR3_JGVV38_170_T01	Mechanosensitive ion channel	Transport overview.Channels and pores.a-Type channels.Small Conductance Mechanosensitive Ion Channel								chr03_02109844_02116336	AT1G78610
VIT_17s0000g09760	-0.0468593	1	1.22481	0.00266022	-1.98677	0.0014583	-3.26985	6.09e-13	CHR17_JGVV0_62_T01	ABC transporter B member 11	Transport overview.Macromolecule transport.Multidrug transport.Multidrug ABC transport								chr17_11622796_11629569	AT3G28345
VIT_17s0000g03330	-0.743283	1	1.09374	0.00209407	-1.38678	0.0199837	-3.23736	4.52e-22	CHR17_JGVV0_631_T01	Receptor serine/threonine kinase PR5K	Signaling.Signaling pathway.Protein kinase								chr17_03215529_03219814	AT5G38260
VIT_14s0083g01140	1.12678	1	1.91799	2.35e-09	-2.3549	1.81e-06	-3.15306	3.75e-27	CHR14_JGVV83_100_T01	B12D	Unclear								chr14_23478460_23480345	AT3G29970
VIT_12s0057g00090	0.406178	1	1.80516	5.6e-08	-1.6576	0.0337495	-3.06907	6.46e-26	CHR12_JGVV57_8_T01	Wound-induced	Response to stimulus.Stress response.Abiotic stress response.wounding								chr12_08779704_08782407	AT4G10270
VIT_17s0000g10000	0.61369	1	1.44273	1.96e-06	-2.12817	0.000741094	-3.06398	5.85e-14	CHR17_JGVV0_42_T01	Nitrate-responsive NOI protein	Unclear								chr17_12001582_12004866	AT5G40645
VIT_09s0002g01790	0.753593	1	1.34161	0.0329604	-2.26704	0.0336757	-2.88976	4.72e-05	CHR9_PDVV2_152_T01	No hit	No hit								chr09_01601991_01603320
VIT_09s0002g06420	0.0716136	1	1.06161	3.49e-05	-1.82254	1.74e-08	-2.81115	6.03e-32	CHR9_JGVV2_574_T01	Lactoylglutathione lyase	Metabolism.Primary metabolism.Carbohydrate metabolism.Monosaccharide metabolism.Pyruvate metabolism	Metabolism.Primary metabolism.Organic acid metabolism.Pyruvate fermentation	Response to stimulus.Stress response.Abiotic stress response.Oxidative stress response						chr09_06353320_06354683	AT1G80160
VIT_02s0025g00700	0.311851	1	1.15329	1.63e-10	-1.90733	3.68e-06	-2.78608	2.19e-12	CHR2_JGVV25_65_T01	Aluminum-activated malate transporter 9	Transport overview.Electrochemical Potential-driven Transporters.Porters.Aromatic Acid Exporter	Response to stimulus.Stress response.Abiotic stress response.Heavy metal stress response.Aluminium stress response	Transport overview.Macromolecule transport.Organic ion transport.Organic anion transport.Malate transport.Malate excretion						chr02_00753213_00756161	AT3G18440
VIT_01s0010g02460	0.794267	1	2.02173	2.73e-08	-1.54634	5.99e-05	-2.77486	1.74e-12	CHR1_JGVV10_177_T01	Glyceraldehyde-3-phosphate dehydrogenase, cytosolic 3	Metabolism.Primary metabolism.Carbohydrate metabolism.Glycolysis Gluconeogenesis								chr01_19543650_19546617	AT3G04120
VIT_16s0050g01530	0.747088	1	1.11727	0.00152605	-2.3347	0.000665234	-2.70985	2.83e-12	CHR16_JGVV50_112_T01	HcrVf2 protein	Diverse functions.Gene family with diverse functions.NBS-LRR superfamily	Response to stimulus.Stress response.Biotic stress response							chr16_18445146_18448567	AT2G34930
VIT_09s0002g07010	1.20632	1	1.22555	0.00375562	-2.65507	0.000377955	-2.69239	5.85e-14	CHR9_JGVV2_629_T01	SNF4	Signaling.Signaling pathway.Protein kinase								chr09_06897832_06900326	AT1G15330
VIT_02s0025g04110	0.102079	1	1.06312	0.000898272	-1.67946	0.00263928	-2.63867	3.98e-13	CHR2_JGVV25_371_T01	MAPKKK HA-tagged protein kinase	Signaling.Hormone Signaling.Ethylene Signaling.Ethylene-mediated Signaling pathway	Signaling.Signaling pathway.Protein kinase.MAPK cascade							chr02_03631707_03639329	AT4G23050
VIT_07s0005g00390	0.588277	1	1.27259	0.0202797	-1.88468	0.00556276	-2.60581	1.75e-25	CHR7_JGVV5_37_T01	Beta Glucosidase 11	Metabolism.Primary metabolism.Carbohydrate metabolism.Oligosaccharide metabolism.Glycan metabolism.Glycan catabolism								chr07_03120742_03129595	AT1G02850
VIT_19s0093g00150	0.149071	1	1.16771	0.00058994	-1.57826	2.68e-06	-2.59461	8.73e-24	CHR19_JGVV93_10_T01	Glutathione S-transferase 25 GSTU25	Metabolism.Primary metabolism.Coenzyme and prosthetic group metabolism.Peptide derived compounds biosynthesis.Glutathione metabolism	Response to stimulus.Stress response.Abiotic stress response.Oxidative stress response							chr19_16570480_16571868	AT1G17180
VIT_00s0540g00040	0.104002	1	1.34394	2.53e-07	-1.25322	0.00794104	-2.49784	3.76e-18	CHRUN_JGVV540_3_T01	ARK3 (Arabidopsis Receptor Kinase 3)	Signaling.Signaling pathway.Protein kinase								chrUn_31572523_31573898	AT4G21380
VIT_10s0116g01650	-0.179162	1	1.07492	3.44e-08	-1.15979	3.14e-07	-2.41382	6.93e-21	CHR10_JGVV116_94_T01	5'-adenylylsulfate reductase (APR1)	Metabolism.Cellular metabolism.Nitrogen and sulfur metabolism.Sulfur metabolism.Sulfate assimilation								chr10_00885317_00888353
VIT_13s0019g02180	0.326359	1	1.34666	2.49e-10	-1.19788	0.000650848	-2.21771	1.97e-33	CHR13_JGVV19_297_T01	Tropinone reductase	Metabolism.Primary metabolism.Amino acid metabolism.Arginine and proline metabolism.Urea cycle	Metabolism.Secondary metabolism.Primary amino acids derivated metabolism.Alkaloid metabolism							chr13_03468041_03471865	AT5G06060
VIT_08s0040g01200	2.2911	0.24836	2.85991	1.21e-18	-1.63304	0.00593859	-2.19579	0.000483997	CHR8_JGVV40_205_T01	Short-chain type alcohol dehydrogenase	Unclear								chr08_12215952_12218118	AT3G55290
VIT_18s0001g12050	0.909008	1	1.32601	3.12e-06	-1.74361	0.00289917	-2.17738	9.35e-13	CHR18_JGVV1_857_T01	Peroxisomal biogenesis factor 11 (PEX11)	Cellular process.Cellular component organization and biogenesis.Organelle organization and biogenesis.Peroxisome organization and biogenesis								chr18_10260453_10261264	AT1G47750
VIT_04s0008g01800	0.66575	1	1.33823	6.06e-05	-1.47973	0.0475303	-2.16682	3.47e-13	CHR4_JGVV8_167_T01	Myb domain protein 7	Regulation overview.Regulation of gene expression.Regulation of transcription.Transcription factor.MYB family transcription factor								chr04_01418835_01420461	AT4G38620
VIT_17s0000g08010	0.368485	1	1.35107	2.51e-08	0.698361	0.0393506	-0.284537	0.430082	CHR17_JGVV0_210_T01	Trehalose 6-phosphate synthase	Metabolism.Primary metabolism.Carbohydrate metabolism.Polysaccharide metabolism.Starch and sucrose metabolism	Metabolism.Primary metabolism.Carbohydrate metabolism.Oligosaccharide metabolism.Trehalose metabolism							chr17_08993307_08996192	AT1G23870
VIT_08s0007g05800	0.13954	1	1.21978	2.97e-11	0.727572	0.000718431	-0.352515	0.0909604	CHR8_JGVV7_303_T01	Patatin	Metabolism.Primary metabolism.Generation of metabolite precursors and energy.Storage proteins								chr08_19709281_19714783	AT5G04040
VIT_19s0014g02460	0.0520093	1	1.10991	2.77e-06	0.809604	0.00124088	-0.248256	0.425956	CHR19_JGVV14_217_T01	Plastocyanin domain-containing protein	Metabolism.Primary metabolism.Generation of metabolite precursors and energy.Photosynthesis.Photosynthetic-chain phosphorylation	Transport overview.Macromolecule transport.Protein transport.Thylakoid targeting pathway	Metabolism.Primary metabolism.Generation of metabolite precursors and energy.Electron transport						chr19_02541729_02542990
VIT_18s0122g01290	-0.111646	1	1.08398	2.97e-10	0.83279	0.000831875	-0.360683	0.070222	CHR18_JGVV122_15_T01	RWP-RK domain-containing protein	Regulation overview.Regulation of gene expression.Regulation of transcription.Transcription factor.RWP-RK family transcription factor								chr18_00908403_00914042	AT1G20640
VIT_19s0015g00050	-0.00978378	1	1.12672	6.76e-10	0.842026	7.29e-05	-0.294724	0.23619	CHR19_JGVV15_5_T01	ABC transporter C member 9	Transport overview.Macromolecule transport.Multidrug transport.Multidrug ABC transport								chr19_07976883_07983555	AT3G13080
VIT_07s0031g01250	-0.235229	1	1.00172	1.89e-08	0.858313	0.000787144	-0.379543	0.0763507	CHR7_JGVV31_111_T01	1-acylglycerone phosphate reductase	Metabolism.Primary metabolism.Lipid metabolism.Glycerolipid metabolism.Glycerophospholipid metabolism	Metabolism.Primary metabolism.Lipid metabolism.Ether lipid metabolism	Metabolism.Cellular metabolism.Oxidation reduction						chr07_17331331_17334995	AT5G10050
VIT_18s0001g15470	0.387137	1	1.00348	0.0412614	-0.0852275	1	-0.686665	0.0618313	CHR18_PDVV1_1177_T01	Leaf senescence related protein-like	Development.Senescence								chr18_13620924_13622663	AT1G48880
VIT_06s0004g05670	-0.00260941	1	1.00914	0.00293882	0.523963	0.359151	-0.486114	0.168592	CHR6_JGVV4_263_T01	Glutathione S-transferase 25 GSTU7	Metabolism.Primary metabolism.Coenzyme and prosthetic group metabolism.Peptide derived compounds biosynthesis.Glutathione metabolism	Response to stimulus.Stress response.Abiotic stress response.Oxidative stress response							chr06_06476931_06484106	AT2G29420
VIT_18s0001g14440	0.000917341	1	1.01195	0.00671041	0.370907	0.546839	-0.640557	0.0858735	CHR18_JGVV1_1082_T01	Molecular chaperone DnaJ	Transport overview.Primary Active Transporters.P-P-bond hydrolysis-driven transporters.General Secretory Pathway (Sec)	Metabolism.Primary metabolism.Protein metabolism and modification.Protein folding.Chaperone-mediated protein folding.HSP-mediated protein folding.HSP-mediated protein folding co-chaperone							chr18_12432955_12439459	AT4G36040
VIT_13s0019g01440	-0.0934008	1	1.01709	0.000335085	0.587349	0.303327	-0.525726	0.0666196	CHR13_JGVV19_349_T01	No hit	No hit								chr13_03017333_03017594
VIT_00s0207g00190	-0.397235	1	1.03041	0.00123049	0.77255	0.129702	-0.648725	0.0594237	CHRUN_JGVV207_18_T01	Pentatricopeptide (PPR) repeat-containing protein	Diverse functions.Gene family with diverse functions.Pentatricopeptide domain family								chrUn_12505400_12507857	AT2G29760
VIT_14s0060g00570	0.173548	1	1.04697	4.24e-06	0.644414	0.124243	-0.233023	0.515178	CHR14_JGVV60_198_T01	Global transcription factor group C 102	Regulation overview.Regulation of gene expression.Regulation of transcription.Transcription factor.GTF family transcription factor								chr14_00493886_00498735	AT4G10710
VIT_08s0040g02430	-0.0203833	1	1.04765	0.0242639	0.430943	0.789785	-0.631481	0.132102	CHR8_JGVV40_88_T01	Unknown protein	Unknown								chr08_13496413_13502486	AT3G53320
VIT_07s0005g02730	0.246419	1	1.43864	1.92e-05	0.894657	0.0410681	-0.29027	0.452573	CHR7_JGVV5_264_T01	Myb Radialis	Development.Reproductive development.Flower development	Regulation overview.Regulation of gene expression.Regulation of transcription.Transcription factor.MYB-related family transcription factor							chr07_05013273_05015501
VIT_18s0001g07400	0.315731	1	1.05829	0.000987387	0.226177	0.879645	-0.515543	0.102185	CHR18_JGVV1_427_T01	Carbonic anhydrase, chloroplast precursor	Metabolism.Cellular metabolism.Nitrogen and sulfur metabolism.Nitrogen metabolism	Transport overview.Electrochemical Potential-driven Transporters.Porters.Sulfate Permease	Metabolism.Cellular metabolism.One-carbon metabolism						chr18_05663321_05667171	AT4G33580
VIT_18s0001g08570	-0.0687835	1	1.03567	3.56e-06	0.919986	0.00166955	-0.18328	0.730726	CHR18_JGVV1_537_T01	Amino acid permease	Transport overview.Electrochemical Potential-driven Transporters.Porters.Amino Acid/Auxin Permease	Transport overview.Macromolecule transport.Amino acid transport							chr18_07015535_07021203	AT3G30390
VIT_12s0028g01670	-0.289327	1	1.07674	0.000174088	0.889889	0.300257	-0.478353	0.0576749	CHR12_JGVV28_224_T01	Trehalose-phosphatase	Metabolism.Primary metabolism.Carbohydrate metabolism.Polysaccharide metabolism.Starch and sucrose metabolism	Metabolism.Primary metabolism.Carbohydrate metabolism.Oligosaccharide metabolism.Trehalose metabolism							chr12_02329757_02333100	AT1G06410
VIT_18s0001g13790	-0.000271288	1	1.25061	9.55e-06	0.924614	0.00132421	-0.32638	0.410703	CHR18_JGVV1_1021_T01	Cytochrome P450, family 83, subfamily B, polypeptide 1	Metabolism.Secondary metabolism.Primary amino acids derivated metabolism.Glucosinolate metabolism	Metabolism.Cellular metabolism.Oxidation reduction.Cytochrome P450 oxidoreductase							chr18_11779263_11781156	AT4G31500
VIT_10s0116g01660	0.182856	1	1.14082	1.52e-07	0.930191	0.008475	-0.0274593	1	CHR10_JGVV116_95_T01	Lactoylglutathione lyase	Metabolism.Primary metabolism.Carbohydrate metabolism.Monosaccharide metabolism.Pyruvate metabolism	Metabolism.Primary metabolism.Organic acid metabolism.Pyruvate fermentation	Response to stimulus.Stress response.Abiotic stress response.Oxidative stress response						chr10_00899745_00919915	AT1G11840
VIT_09s0002g06770	0.307597	1	1.08823	0.0371548	0.55621	0.495594	-0.216102	0.574737	CHR9_JGVV2_605_T01	Unknown protein	Unknown								chr09_06687611_06688272	AT1G52565
VIT_01s0150g00370	0.54091	1	1.09045	0.00430757	0.38513	0.801154	-0.170591	0.860898	CHR1_JGVV150_37_T01	C2 domain-containing protein	Signaling.Signaling pathway.Protein kinase								chr01_22751021_22754140
VIT_18s0072g00980	-0.684232	1	1.09476	0.0134068	1.54455	0.080226	-0.234569	0.786919	CHR18_JGVV72_30_T01	Leucine-rich repeat protein kinase	Signaling.Signaling pathway.Protein kinase								chr18_20434241_20435902	AT1G34420
VIT_05s0077g02120	-0.1427	1	1.09739	0.00128488	0.693591	0.210109	-0.545007	0.245775	CHR5_JGVV77_182_T01	Unknown protein	Unknown								chr05_01655495_01663941	AT5G49110
VIT_14s0083g00460	0.7537	1	1.09897	0.0178498	0.7595	0.411592	0.384824	0.665431	CHR14_JGVV83_38_T01	Tryptophan synthase beta chain 2	Metabolism.Primary metabolism.Amino acid metabolism.Aromatic amino acid metabolism.Aromatic amino acid biosynthesis	Metabolism.Primary metabolism.Amino acid metabolism.Amino acid biosynthesis	Metabolism.Primary metabolism.Amino acid metabolism.Aromatic amino acid metabolism.Tryptophan metabolism.Tryptophan biosynthesis						chr14_22547153_22550143	AT5G38530
VIT_10s0003g02810	1.07388	0.449801	1.11237	0.00810985	0.275373	0.941597	0.237845	0.661657	CHR10_JGVV3_255_T01	WRKY DNA-binding protein 71	Regulation overview.Regulation of gene expression.Regulation of transcription.Transcription factor.WRKY family transcription factor								chr10_04894494_04896041	AT1G29860
VIT_16s0039g01330	0.168559	1	1.11244	0.00220346	0.679444	0.359552	-0.248291	0.917256	CHR16_RANDOM_JGVV307_8_T01	Receptor kinase homolog LRK10	Signaling.Signaling pathway.Protein kinase								chr16_random_00725728_00728200	AT1G66920
VIT_14s0066g01810	-0.164311	1	1.11689	2.89e-08	1.11858	0.125518	-0.164422	0.56277	CHR14_JGVV66_166_T01	SAG101 (senescence-associated gene 101)	Metabolism.Primary metabolism.Lipid metabolism.Glycerolipid metabolism.Glycerolipid catabolism	Development.Senescence							chr14_28134529_28138860	AT5G14930
VIT_01s0150g00170	0.0889559	1	1.32166	4.94e-13	0.967489	0.000201777	-0.264579	0.342395	CHR1_JGVV150_17_T01	SEC14 cytosolic factor	Transport overview.Electrochemical Potential-driven Transporters.Porters.Drug/Metabolite Transporter.Triose-phosphate Transporter	Signaling.Signaling pathway.Phosphatidylinositol Signaling	Transport overview.Macromolecule transport.Lipid transport.Phosphatidylinositol/Phosphatidyl choline transport						chr01_22609300_22613650	AT1G01630
VIT_00s0229g00190	0.0567094	1	1.12345	0.000479772	0.339965	0.843526	-0.727294	0.0859649	CHRUN_JGVV229_15_T01	Inositol 2-dehydrogenase like protein	Metabolism.Primary metabolism.Carbohydrate metabolism.Monosaccharide metabolism.Inositol phosphate metabolism								chrUn_15550575_15552951	AT4G17370
VIT_11s0103g00520	0.77372	1	1.12663	0.00769195	1.10877	0.266965	0.75172	0.0573057	CHR11_JGVV103_22_T01	Unknown	Unknown								chr11_16564551_16565128
VIT_13s0019g01080	0.32953	1	1.1299	6.03e-05	0.301567	0.885229	-0.502485	0.0590084	CHR13_JGVV19_366_T01	Protein kinase APK1B	Signaling.Signaling pathway.Protein kinase								chr13_02772502_02775186	AT2G28930
VIT_04s0008g00440	1.04632	1	1.13961	1.61e-06	-0.522588	0.247875	-0.616669	0.375822	CHR4_JGVV8_34_T01	Clavata1 receptor kinase (CLV1)	Signaling.Signaling pathway.Protein kinase								chr04_00397192_00400374	AT5G25930
VIT_09s0002g05560	1.66688	1	1.14321	0.0199457	-1.25453	0.166331	-0.742173	0.468417	CHR9_JGVV2_501_T01	ABC transporter g family pleiotropic drug resistance 12 PDR12	Transport overview.Macromolecule transport.Multidrug transport.Multidrug ABC transport								chr09_05281296_05288255	AT1G15520
VIT_13s0084g00240	0.625078	1	1.14775	0.0128422	0.209914	1	-0.309975	0.616112	CHR13_JGVV84_23_T01	Steroid sulfotransferase	Metabolism.single reactions	Metabolism.Primary metabolism.Lipid metabolism.Steroid metabolism.Steroid modification							chr13_19001916_19003049	AT5G07010
VIT_17s0000g00950	1.1487	0.438118	1.1657	0.000375236	-0.241347	0.993602	-0.2642	0.562691	CHR17_JGVV0_839_T01	Hydroxycinnamoyl-CoA quinate hydroxycinnamoyltransferase	Metabolism.Secondary metabolism.Phenylpropanoid metabolism.Phenylpropanoid biosynthesis	Metabolism.Cellular metabolism.Phytoalexin metabolism.Phytoalexin biosynthesis							chr17_00696676_00699560	AT5G41040
VIT_16s0050g01920	0.275893	1	1.16986	0.0126545	0.172612	1	-0.730641	0.104356	CHR16_JGVV50_78_T01	Curculin (mannose-binding) lectin	Unknown								chr16_18856483_18860368	AT5G24080
VIT_12s0034g01350	-0.113012	1	1.1772	3.47e-05	0.889597	0.131233	-0.399035	0.0992699	CHR12_JGVV34_96_T01	R protein L6	Response to stimulus.Stress response.Biotic stress response.Plant-pathogen interaction.R proteins from Plant-pathogen interaction								chr12_17338041_17344555	AT5G36930
VIT_05s0020g01330	-0.125809	1	1.20352	0.00670827	0.813723	0.287669	-0.512436	0.300085	CHR5_JGVV20_121_T01	No hit	No hit								chr05_03050543_03051409
VIT_18s0001g08760	0.885732	1	3.18405	2.08e-20	1.2971	0.161157	-0.999947	0.00224267	CHR18_JGVV1_554_T01	No hit	No hit								chr18_07260119_07260659
VIT_01s0011g04680	-0.156403	1	1.33349	2.58e-08	0.496381	0.403228	-0.999758	1.02e-06	CHR1_JGVV11_194_T01	Glycosyltransferase family 14	Metabolism.Primary metabolism.Carbohydrate metabolism.Polysaccharide metabolism								chr01_04209007_04214755	AT1G71070
VIT_10s0523g00020	-0.249229	1	1.18819	1.07e-13	0.436986	0.220181	-0.999068	9.59e-12	CHR10_JGVV523_1_T01	Tyrosine specific protein phosphatase	Signaling.Signaling pathway.Protein phosphatase								chr10_01185664_01187903	AT1G05000
VIT_01s0011g03440	-0.146113	1	1.29737	3.63e-13	0.448743	0.277175	-0.998544	2.36e-07	CHR1_JGVV11_316_T01	DNA mismatch repair protein	Metabolism.Primary metabolism.Nucleobase, nucleoside, nucleotide, nucleic acid metabolism.Nucleic acid metabolism.DNA metabolism.DNA recombination and repair.repair								chr01_03117073_03117578
VIT_11s0118g00220	0.0984551	1	1.32869	1.07e-13	0.234971	0.493336	-0.995146	2.18e-07	CHR11_JGVV118_18_T01	Chloride channel protein CLC	Transport overview.Electrochemical Potential-driven Transporters.Porters.Chloride Carrier/Channel	Transport overview.Ion transport.Anion transport.Chloride transport							chr11_05810476_05819965	AT5G33280
VIT_14s0128g00790	-0.163866	1	1.55633	1.45e-06	0.725224	0.260727	-0.994192	0.00118422	CHR14_JGVV128_74_T01	Lipoxygenase (LOX1)	Metabolism.Primary metabolism.Lipid metabolism.Fatty acid metabolism.Alpha-linolenic acid metabolism	Metabolism.Primary metabolism.Lipid metabolism.Fatty acid metabolism.Oxylipin biosynthesis							chr14_03318257_03322994	AT1G55020
VIT_08s0007g07390	-0.169751	1	1.33505	9.48e-05	0.512807	0.710647	-0.993465	0.00302843	CHR8_JGVV7_156_T01	Unknown protein	Unknown								chr08_20939616_20940192	AT5G18150
VIT_18s0001g14410	0.235687	1	1.52396	7.02e-15	0.295335	0.630006	-0.992756	3.62e-06	CHR18_JGVV1_1080_T01	Unknown protein	Unknown								chr18_12383680_12402362	AT1G30755
VIT_10s0092g00210	-0.104696	1	1.31925	5.64e-21	0.43341	0.180046	-0.99011	3.03e-09	CHR10_JGVV92_18_T01	Transcription factor jumonji (jmj) protein	Regulation overview.Regulation of gene expression.Regulation of transcription.Transcription factor.Jumonji family transcription factor								chr10_11527913_11538542	AT1G30810
VIT_06s0004g03760	0.917296	1	1.6622	0.00389163	-0.265249	1	-0.989518	0.0467138	CHR6_JGVV4_435_T01	Laccase	Metabolism.single reactions	Transport overview.Incompletely characterized transport systems.Recognized transporters of unknown biochemical mechanism.Iron/Lead Transporter.Oxidase-dep Fe2+ Transporter	Metabolism.Secondary metabolism.Phenylpropanoid metabolism.Lignin metabolism	Response to stimulus.Stress response.Abiotic stress response.Oxidative stress response					chr06_04744542_04747169	AT5G60020
VIT_16s0050g02510	-0.713293	1	1.78727	0.000178968	1.50356	0.405133	-0.98844	0.0326112	CHR16_JGVV50_28_T01	WRKY DNA-binding protein 53	Regulation overview.Regulation of gene expression.Regulation of transcription.Transcription factor.WRKY family transcription factor								chr16_19477129_19479547	AT4G23810
VIT_13s0175g00150	-0.19093	1	1.23037	7.45e-12	0.435107	0.429408	-0.986448	4.45e-05	CHR13_JGVV175_12_T01	Armadillo repeat-containing protein	Unknown								chr13_15118914_15122983	AT1G20780
VIT_18s0001g06310	-0.0135004	1	1.03155	2.27e-07	0.0652154	1	-0.980469	7.26e-10	CHR18_JGVV1_350_T01	SnRK2-8	Signaling.Hormone Signaling.ABA Signaling.ABA-mediated Signaling pathway	Signaling.Signaling pathway.Protein kinase							chr18_04733340_04737514	AT1G78290
VIT_11s0016g02010	0.0142084	1	1.27676	4.98e-06	0.275306	0.875856	-0.980294	3.99e-06	CHR11_JGVV16_169_T01	Acid phosphatase survival protein SurE	Metabolism.Primary metabolism.Coenzyme and prosthetic group metabolism.Riboflavin metabolism	Regulation overview.Regulation of gene expression.Regulation of transcription.Transcription factor.HSF family transcription factor	Metabolism.Cellular metabolism.Phosphate metabolism						chr11_01617849_01624642	AT1G72880
VIT_05s0077g00190	-0.576027	1	1.01436	3.1e-06	0.609714	0.0888205	-0.97864	2.34e-06	CHR5_JGVV77_10_T01	Sodium-inducible calcium-binding protein (ACP1)	Transport overview.Electrochemical Potential-driven Transporters.Porters.Mitochondrial Carrier	Signaling.Signaling pathway.Calcium sensors and Signaling							chr05_00098773_00099213
VIT_13s0084g00050	0.00432816	1	1.2792	8.53e-15	0.297085	0.392896	-0.977771	4.1e-08	CHR13_JGVV84_5_T01	Cysteine proteinase inhibitor	Metabolism.Primary metabolism.Protein metabolism and modification.Proteolysis.Protease inhibition								chr13_18556390_18561669	AT3G12490
VIT_13s0156g00580	-0.0226382	1	1.24557	3.75e-05	0.291595	0.788701	-0.975926	0.000864197	CHR13_JGVV156_50_T01	S-receptor kinase	Signaling.Signaling pathway.Protein kinase								chr13_24251928_24254388	AT5G60900
VIT_03s0091g00480	-0.811392	1	1.08717	1.36e-11	0.922621	0.0265923	-0.973708	3.53e-10	CHR3_JGVV91_72_T01	Zinc finger (C3HC4-type ring finger)	Regulation overview.Regulation of gene expression.Regulation of transcription.Transcription factor.Zinc finger C3HC4 family transcription factor								chr03_06851584_06855075	AT1G49850
VIT_01s0011g05600	-0.189297	1	1.05275	0.000527333	0.275514	0.941597	-0.969895	3.14e-05	CHR1_JGVV11_104_T01	Receptor-like protein kinase	Signaling.Signaling pathway.Protein kinase								chr01_05320670_05323289	AT2G01660
VIT_03s0063g01760	0.585363	1	1.26487	0.00400084	-0.2664	1	-0.969671	0.0298636	CHR3_JGVV63_164_T01	No hit	No hit								chr03_05111660_05112097
VIT_11s0016g04930	-0.194342	1	1.111	0.00152254	0.334134	0.92784	-0.967769	0.00526946	CHR11_JGVV16_442_T01	Binding / zinc ion binding	Unknown								chr11_04243218_04244447
VIT_12s0028g03580	-0.167743	1	1.08223	3.63e-13	0.282542	0.459587	-0.966838	1.77e-09	CHR12_JGVV28_44_T01	Lectin-receptor like protein kinase 3	Signaling.Signaling pathway.Protein kinase								chr12_04410385_04425087	AT4G04960
VIT_05s0077g00730	-0.412778	1	1.5498	4.13e-13	0.995678	0.0415714	-0.965937	1.06e-08	CHR5_JGVV77_49_T01	WRKY DNA-binding protein 48	Regulation overview.Regulation of gene expression.Regulation of transcription.Transcription factor.WRKY family transcription factor								chr05_00530097_00531696	AT5G49520
VIT_05s0102g01130	-0.596187	1	1.36105	1.45e-09	0.990282	0.0259033	-0.96229	3.79e-09	CHR5_JGVV102_101_T01	Unknown protein	Unknown								chr05_23240562_23242637	AT5G45540
VIT_18s0041g02200	-0.144005	1	1.06293	0.0203242	0.240198	1	-0.962214	0.0132903	CHR18_GSVIVT00025908001_T01	No hit	No hit								chr18_27337565_27339270
VIT_11s0052g01320	-0.682346	1	1.89887	0.000110584	1.60634	0.131953	-0.957989	0.0448699	CHR11_JGVV52_50_T01	Xyloglucan endotransglycosylase 6	Cellular process.Cellular component organization and biogenesis.Cell wall organization and biogenesis.Cell wall metabolism.Cell wall modification.Xyloglucan modification								chr11_19011166_19012250	AT4G25810
VIT_11s0016g02580	-0.287674	1	1.34511	2.82e-09	0.677838	0.0859313	-0.954839	5.52e-06	CHR11_JGVV16_223_T01	MAPK activating protein-like	Signaling.Signaling pathway.Protein kinase.MAPK cascade								chr11_02064212_02071205	AT2G19710
VIT_06s0009g00370	-0.0993651	1	1.78278	3.41e-11	0.927887	0.0677203	-0.950163	7.21e-05	CHR6_JGVV9_282_T01	U-box domain-containing protein	Unknown								chr06_10751093_10752550	AT3G11840
VIT_00s0780g00040	-0.25584	1	1.09168	0.0231109	0.411411	0.915926	-0.945226	0.0164508	CHRUN_JGVV780_4_T01	RGLG2 (ring Domain LIGASE2)	Signaling.Hormone Signaling.Auxin Signaling.Auxin transport								chrUn_35320893_35324053	AT5G14420
VIT_00s0181g00250	-0.0180848	1	1.70959	1.58e-15	0.791989	0.0254723	-0.937124	1.58e-05	CHRUN_JGVV181_25_T01	Diacylglycerol kinase	Metabolism.Primary metabolism.Lipid metabolism.Glycerolipid metabolism.Glycerophospholipid metabolism	Signaling.Signaling pathway.Phosphatidylinositol Signaling							chrUn_07940438_07946710	AT4G21540
VIT_18s0041g02430	1.06222	1	1.37513	0.000103912	-0.623729	0.609944	-0.936335	0.00653739	CHR18_JGVV41_5_T01	Aldehyde oxidase 1	Signaling.Hormone Signaling.Auxin Signaling.Auxin metabolism	Metabolism							chr18_27565853_27576997	AT2G27150
VIT_06s0004g06210	0.982104	0.380215	1.25161	6.52e-06	0.213381	0.931698	-0.054665	1	CHR6_JGVV4_213_T01	CYP86A1	Metabolism.Cellular metabolism.Oxidation reduction.Cytochrome P450 oxidoreductase								chr06_07005633_07007477	AT5G58860
VIT_01s0011g03430	0.161886	1	1.73674	4.43e-09	0.663454	0.650987	-0.930924	0.0059529	CHR1_JGVV11_317_T01	No hit	No hit								chr01_03112762_03113407
VIT_02s0109g00310	0.4156	1	2.04241	4.45e-07	0.700094	0.335168	-0.925591	0.0114838	CHR2_JGVV109_10_T01	flavonoid 3-monooxygenase	Metabolism.Secondary metabolism.Phenylpropanoid metabolism.Flavonoid metabolism.Flavonoid biosynthesis								chr02_12824239_12826715	AT2G45570
VIT_00s2349g00010	-0.342889	1	1.13614	3.93e-15	0.555422	0.290197	-0.924408	2.54e-08	CHRUN_JGVV2349_1_T01	2-oxoglutarate/malate carrier protein, Mitochondrial	Transport overview.Electrochemical Potential-driven Transporters.Porters.Mitochondrial Carrier.Mitochondrial dicarboxilate Carrier	Transport overview.Mitochondrial membrane transport.Mitochondrial membrane carbon compound transport							chrUn_41738303_41739638	AT2G22500
VIT_02s0025g01720	-0.216492	1	1.31591	5.02e-10	0.608911	0.0867035	-0.923482	8.9e-06	CHR2_JGVV25_161_T01	GDA2	Unknown								chr02_01637937_01640526	AT5G42050
VIT_18s0072g00840	-0.109806	1	1.14679	3.19e-13	0.334553	0.340367	-0.922156	1.84e-07	CHR18_JGVV72_42_T01	Sensitive to proton rhizotoxicity 1	Regulation overview.Regulation of gene expression.Regulation of transcription.Transcription factor.C2H2 family transcription factor								chr18_20208098_20209841	AT1G34370
VIT_04s0008g05770	0.226606	1	1.202	8.13e-05	0.0565521	1	-0.918802	6.27e-06	CHR4_JGVV8_539_T01	CBL-interacting protein kinase 25 (CIPK25)	Signaling.Signaling pathway.Protein kinase								chr04_05291827_05293589	AT5G25110
VIT_07s0031g02840	-0.246028	1	1.26165	4.45e-09	0.737413	0.206412	-0.769913	0.0540201	CHR7_JGVV31_257_T01	Diacylglycerol kinase 2	Metabolism.Primary metabolism.Lipid metabolism.Glycerolipid metabolism.Glycerophospholipid metabolism	Signaling.Signaling pathway.Phosphatidylinositol Signaling							chr07_19425901_19431562	AT5G63770
VIT_13s0019g01980	-0.360628	1	1.03298	1.14e-07	0.475096	0.0807187	-0.918625	3.17e-05	CHR13_JGVV19_317_T01	Aspartic proteinase nepenthesin-2 precursor	Metabolism.Primary metabolism.Protein metabolism and modification.Proteolysis.Peptidase-mediated proteolysis								chr13_03282264_03294013	AT2G39710
VIT_00s0347g00120	0.218428	1	1.26285	0.00669597	1.13329	0.0900772	0.0962629	1	CHRUN_JGVV347_12_T01	S-locus lectin protein kinase	Signaling.Signaling pathway.Protein kinase								chrUn_24884783_24886350	AT1G11330
VIT_06s0004g03370	0.0746996	1	1.8067	1.69e-11	0.804841	0.175243	-0.917387	0.000452322	CHR6_JGVV4_471_T01	Unknown protein	Unknown								chr06_04229011_04234901
VIT_12s0057g00520	-0.174802	1	1.67741	1.49e-11	0.937267	0.0724245	-0.9147	0.0142595	CHR12_JGVV57_45_T01	Serine/threonine-protein kinase WNK3	Signaling.Signaling pathway.Protein kinase								chr12_09089400_09092133	AT5G55560
VIT_11s0118g00560	0.372595	1	1.66201	2.29e-18	0.378083	0.263286	-0.910901	1.22e-06	CHR11_JGVV118_49_T01	Nodulin	Response to stimulus.Stress response.Biotic stress response								chr11_06334601_06339391	AT1G80530
VIT_01s0011g06250	0.389327	1	1.35264	4.77e-08	0.0539379	1	-0.909577	8.37e-05	CHR1_JGVV11_43_T01	Xyloglucan endotransglycosylase	Cellular process.Cellular component organization and biogenesis.Cell wall organization and biogenesis.Cell wall metabolism.Cell wall modification.Xyloglucan modification								chr01_06043632_06047154	AT2G01850
VIT_00s0264g00020	-0.349781	1	1.23246	2.8e-13	0.67261	0.0374042	-0.908982	1.75e-08	CHRUN_JGVV264_2_T01	Zinc finger (C3HC4-type ring finger)	Regulation overview.Regulation of gene expression.Regulation of transcription.Transcription factor.Zinc finger C3HC4 family transcription factor								chrUn_18991085_18993638	AT2G17730
VIT_07s0104g01720	0.43445	1	1.26554	0.0157789	0.828241	0.388117	-0.0177081	1	CHR7_JGVV104_12_T01	HAK5 (High affinity K+ transporter 5)	Transport overview.Electrochemical Potential-driven Transporters.Porters.K+ uptake porter (aka permease)	Transport overview.Ion transport.Cation transport.Potassium transport							chr07_02721251_02725821	AT4G13420
VIT_01s0011g00690	-0.2981	1	1.09418	3.79e-08	0.484873	0.51184	-0.907578	2.69e-07	CHR1_JGVV11_571_T01	UDP-glucose 6-dehydrogenase	Metabolism.Primary metabolism.Carbohydrate metabolism.Monosaccharide metabolism.Pentose glucuronate interconversion	Metabolism.Primary metabolism.Carbohydrate metabolism.Polysaccharide metabolism.Starch and sucrose metabolism.Starch biosynthesis catabolism	Metabolism.Primary metabolism.Carbohydrate metabolism.Monosaccharide metabolism.Nucleotide sugar metabolism	Cellular process.Cellular component organization and biogenesis.Cell wall organization and biogenesis.Cell wall metabolism.Cell wall biosynthesis.Cell wall glycan monomers generation	Metabolism.Primary metabolism.Organic acid metabolism.Ascorbate and aldarate metabolism				chr01_00606058_00607829	AT5G15490
VIT_14s0108g01520	-0.0974287	1	1.18019	9.02e-17	0.369837	0.188489	-0.907418	4.54e-10	CHR14_JGVV108_141_T01	Glycosyl transferase family 8 protein	Metabolism.Primary metabolism.Carbohydrate metabolism.Glycosyl transference								chr14_30055900_30065082	AT5G15470
VIT_01s0146g00250	-0.219602	1	1.54939	5.17e-17	0.864281	0.0260037	-0.904584	2.14e-05	CHR1_JGVV146_22_T01	PBS1 (avrPphB susceptible 1)	Response to stimulus.Stress response.Biotic stress response.Plant-pathogen interaction								chr01_22067231_22072017	AT5G13160
VIT_14s0068g01190	-0.3398	1	1.04601	4.1e-08	0.480465	0.18589	-0.903397	2.37e-06	CHR14_JGVV68_114_T01	Aspartate kinase	Metabolism.Primary metabolism.Amino acid metabolism.Glycine, serine, and threonine metabolism	Metabolism.Primary metabolism.Amino acid metabolism.Lysine metabolism.Lysine biosynthesis	Metabolism.Primary metabolism.Amino acid metabolism.Amino acid biosynthesis	Metabolism.Primary metabolism.Amino acid metabolism.Cysteine and methionine metabolism					chr14_24952041_24965694	AT5G14060
VIT_02s0025g04350	-0.0937798	1	1.05772	3.46e-10	0.247983	0.744154	-0.903181	1.27e-08	CHR2_JGVV25_394_T01	C2 domain protein	Signaling.Signaling pathway.Protein kinase								chr02_03829838_03832437	AT1G63220
VIT_11s0016g02470	0.0766898	1	1.06897	1.07e-08	0.0855033	1	-0.90296	2.22e-07	CHR11_JGVV16_212_T01	Carrier protein, Mitochondrial	Transport overview.Electrochemical Potential-driven Transporters.Porters.Mitochondrial Carrier	Transport overview.Mitochondrial membrane transport							chr11_01980374_01983937	AT4G26180
VIT_07s0031g02390	-0.489109	1	1.2682	2.91e-11	0.854382	0.0978105	-0.902778	7.54e-07	CHR7_JGVV31_217_T01	Phytoalexin-deficient 4 protein (PAD4)	Signaling.Hormone Signaling.Jasmonate salicylate signaling.Jasmonate Signaling.Jasmonate-mediated Signaling pathway	Response to stimulus.Stress response.Biotic stress response	Signaling.Hormone Signaling.Jasmonate salicylate signaling.Salicylic acid Signaling.Salicylic acid-mediated Signaling pathway						chr07_18535988_18540420	AT3G52430
VIT_12s0059g02520	0.206168	1	1.31161	6.9e-06	0.207402	0.933321	-0.897472	0.000873782	CHR12_JGVV59_239_T01	fringe	Unclear								chr12_07302769_07305304	AT4G15240
VIT_17s0000g07400	0.305963	1	1.3337	0.000399676	0.156455	1	-0.895222	0.00710879	CHR17_JGVV0_265_T01	Disease resistance protein (EDS1)	Signaling.Hormone Signaling.Jasmonate salicylate signaling.Jasmonate Signaling.Jasmonate-mediated Signaling pathway	Diverse functions.Gene family with diverse functions.NBS-LRR superfamily	Response to stimulus.Stress response.Biotic stress response						chr17_08312937_08334615	AT3G48090
VIT_18s0041g02410	0.52065	1	1.0136	5.34e-09	-0.403722	0.437237	-0.895163	4.47e-06	CHR18_JGVV41_6_T01	Aldehyde oxidase 1	Signaling.Hormone Signaling.Auxin Signaling.Auxin metabolism	Metabolism							chr18_27514537_27525639	AT2G27150
VIT_01s0011g06080	0.539894	1	1.27365	0.00153031	0.408707	0.63654	-0.318053	0.427746	CHR1_JGVV11_58_T01	Lectin protein kinase family	Signaling.Signaling pathway.Protein kinase								chr01_05847884_05850416	AT1G34300
VIT_11s0016g01190	-0.251651	1	1.04923	9.36e-12	0.407669	0.219035	-0.893671	2.2e-08	CHR11_JGVV16_98_T01	Auxin-independent growth promoter	Unknown								chr11_00949389_00955298	AT5G35570
VIT_17s0000g05850	-0.415412	1	1.36292	1.54e-09	0.889236	0.189009	-0.888465	5.81e-06	CHR17_JGVV0_401_T01	ATATH1 (ABC2 homolog1)	Transport overview.Macromolecule transport.Multidrug transport.Multidrug ABC transport								chr17_06379585_06387501	AT3G47730
VIT_06s0061g01430	0.647368	1	1.0473	6.21e-06	-0.489119	0.228555	-0.888204	3.38e-05	CHR6_JGVV61_19_T01	flavonoid 1-2 rhamnosyltransferase	Metabolism.Secondary metabolism.Phenylpropanoid metabolism.Flavonoid metabolism.Flavonoid biosynthesis								chr06_19307627_19309155	AT5G65550
VIT_00s0487g00050	-0.32976	1	1.08818	2.25e-09	0.529217	0.251483	-0.887544	4.62e-10	CHRUN_JGVV487_5_T01	R protein disease resistance protein	Response to stimulus.Stress response.Biotic stress response.Plant-pathogen interaction.R proteins from Plant-pathogen interaction								chrUn_30467699_30475230	AT5G66900
VIT_01s0127g00520	0.14783	1	1.01288	6.11e-08	-0.0192003	1	-0.883832	0.000354466	CHR1_JGVV127_35_T01	Protein disulfide isomerase	Metabolism.Primary metabolism.Protein metabolism and modification.Protein folding.Disulfide bond rearrangement								chr01_07893914_07896340	AT1G60420
VIT_11s0052g01710	0.0623546	1	1.01458	4.3e-07	0.0694581	1	-0.88225	6.27e-06	CHR11_JGVV52_12_T01	Xylose isomerase	Metabolism.Primary metabolism.Carbohydrate metabolism.Monosaccharide metabolism.Pentose glucuronate interconversion	Metabolism.Primary metabolism.Carbohydrate metabolism.Monosaccharide metabolism.Fructose and mannose metabolism							chr11_19498457_19505866	AT5G57655
VIT_08s0032g00460	0.0590265	1	1.12724	4e-08	0.187219	0.703369	-0.880974	5.35e-06	CHR8_JGVV32_38_T01	No hit	No hit								chr08_03631253_03638448
VIT_14s0171g00340	-0.08896	1	1.09886	2.67e-11	0.310256	0.265769	-0.87748	4.57e-08	CHR14_JGVV171_32_T01	F-box family protein	Metabolism.Primary metabolism.Protein metabolism and modification.Proteolysis.cytoplasmic and nuclear protein degradation.Ubiquitin-mediated proteolysis								chr14_26170062_26172852
VIT_18s0001g00510	0.037075	1	1.34572	0.00154196	0.433239	0.296514	-0.877325	0.0415836	CHR18_JGVV1_35_T01	Prolyl endopeptidase	Metabolism.Primary metabolism.Protein metabolism and modification.Proteolysis.Peptidase-mediated proteolysis								chr18_01386010_01394790	AT1G76140
VIT_06s0004g03670	0.0538758	1	1.32686	4.36e-11	0.396974	0.116582	-0.876108	7.12e-06	CHR6_JGVV4_444_T01	Protein kinase APK1B, chloroplast precursor	Signaling.Signaling pathway.Protein kinase								chr06_04635369_04641314	AT1G07870
VIT_00s0373g00020	-0.332924	1	1.29151	0.00115168	1.08031	0.0969636	-0.553425	0.26624	CHRUN_JGVV373_2_T01	HSL2 (HAESA-like 2)	Signaling.Signaling pathway.Protein kinase								chrUn_26256838_26262083	AT5G65710
VIT_18s0001g14790	0.216143	1	1.30342	2.87e-07	0.214737	0.915634	-0.872624	4.45e-06	CHR18_JGVV1_1115_T01	Lipase 3 (EXL3) family II extracellular	Unclear								chr18_12853195_12855945	AT1G75900
VIT_06s0009g03430	-0.0689803	1	1.48035	1.97e-14	0.679304	0.00649636	-0.869899	3.69e-06	CHR6_JGVV9_35_T01	Zinc finger (C3HC4-type ring finger)	Regulation overview.Regulation of gene expression.Regulation of transcription.Transcription factor.Zinc finger C3HC4 family transcription factor								chr06_16681883_16687513	AT5G19430
VIT_14s0128g00780	0.23372	1	1.65919	5.17e-14	0.557115	0.313214	-0.869263	0.000107457	CHR14_JGVV128_73_T01	Lipoxygenase	Metabolism.Primary metabolism.Lipid metabolism.Fatty acid metabolism.Alpha-linolenic acid metabolism	Metabolism.Primary metabolism.Lipid metabolism.Fatty acid metabolism.Oxylipin biosynthesis							chr14_03311605_03315678	AT1G55020
VIT_13s0139g00150	-0.167296	1	1.00483	6.38e-13	0.304553	0.36405	-0.866321	1.55e-09	CHR13_JGVV139_14_T01	Seven in absentia SINA3	Metabolism.Primary metabolism.Protein metabolism and modification.Proteolysis.cytoplasmic and nuclear protein degradation.Ubiquitin-mediated proteolysis								chr13_20387237_20393292	AT3G61790
VIT_16s0013g00590	0.749115	1	1.29756	0.0247686	0.686436	0.643421	0.14513	0.963567	CHR16_JGVV13_49_T01	Plastocyanin domain-containing protein	Metabolism.Primary metabolism.Generation of metabolite precursors and energy.Photosynthesis.Photosynthetic-chain phosphorylation	Transport overview.Macromolecule transport.Protein transport.Thylakoid targeting pathway	Metabolism.Primary metabolism.Generation of metabolite precursors and energy.Electron transport						chr16_05800268_05801218	AT5G07475
VIT_18s0001g09850	-0.311649	1	1.16319	3.07e-07	0.610443	0.249087	-0.864028	7.56e-05	CHR18_JGVV1_655_T01	Myb domain protein R1	Regulation overview.Regulation of gene expression.Regulation of transcription.Transcription factor.MYB family transcription factor								chr18_08236522_08237734	AT5G67300
VIT_18s0001g12060	-0.0116212	1	1.14725	1.34e-07	0.295169	0.645604	-0.863829	8.64e-05	CHR18_JGVV1_858_T01	Peroxisomal biogenesis factor 11 (PEX11)	Cellular process.Cellular component organization and biogenesis.Organelle organization and biogenesis.Peroxisome organization and biogenesis								chr18_10271054_10271975	AT1G47750
VIT_18s0001g08360	-0.252977	1	1.13355	1.48e-06	0.518372	0.348325	-0.863787	0.000674236	CHR18_JGVV1_516_T01	Serine esterase (DUF676), putative	Metabolism.Cellular metabolism.Esterase activity								chr18_06843147_06848958	AT1G10040
VIT_10s0003g00150	-0.232055	1	1.22411	1.43e-14	0.596936	0.175115	-0.859341	1.26e-08	CHR10_JGVV3_14_T01	NSL1 (necrotic spotted lesions 1)	Cellular process.Cell growth and death.Cell death								chr10_01448314_01454553	AT1G28380
VIT_14s0066g02270	-0.137737	1	1.29842	0.0271325	0.931793	0.473169	-0.479334	0.302897	CHR14_JGVV66_209_T01	Endonuclease/exonuclease/phosphatase family protein	Metabolism.Primary metabolism.Nucleobase, nucleoside, nucleotide, nucleic acid metabolism.Nucleic acid metabolism.DNA metabolism.DNA recombination and repair.repair								chr14_28483032_28485882	AT2G37440
VIT_00s0394g00030	-0.067675	1	1.11084	1.89e-12	0.315163	0.503485	-0.858226	1.4e-06	CHRUN_JGVV394_3_T01	Triacylglycerol lipase	Metabolism.Primary metabolism.Lipid metabolism.Glycerolipid metabolism.Glycerolipid catabolism								chrUn_27272748_27275894	AT1G10740
VIT_10s0003g02610	0.121966	1	1.06694	1.34e-10	0.0937858	0.99574	-0.851224	2.39e-06	CHR10_JGVV3_235_T01	Unknown protein	Unknown								chr10_04608673_04613524
VIT_08s0058g01390	-0.137723	1	1.74632	9.72e-11	1.04921	0.239013	-0.848157	0.00216812	CHR8_JGVV58_10_T01	WRKY DNA-binding protein 70	Regulation overview.Regulation of gene expression.Regulation of transcription.Transcription factor.WRKY family transcription factor								chr08_10843800_10846082	AT3G56400
VIT_01s0026g00280	-0.225638	1	1.46227	1.79e-11	0.843432	0.0551593	-0.84444	3.05e-05	CHR1_JGVV26_225_T01	Trehalose 6-phosphate synthase	Metabolism.Primary metabolism.Carbohydrate metabolism.Polysaccharide metabolism.Starch and sucrose metabolism	Metabolism.Primary metabolism.Carbohydrate metabolism.Oligosaccharide metabolism.Trehalose metabolism							chr01_08955778_08962214	AT1G60140
VIT_00s0125g00210	0.214199	1	1.81155	1.29e-10	0.756812	0.0704187	-0.839812	0.00320512	CHRUN_JGVV125_17_T01	Serine/theronine protein kinase 2	Signaling.Signaling pathway.Protein kinase								chrUn_01735246_01739949	AT1G56140
VIT_03s0091g00670	0.216325	1	1.96799	1.98e-11	0.910678	0.105041	-0.839643	0.0073134	CHR3_JGVV91_53_T01	Lateral organ boundaries protein 38	Regulation overview.Regulation of gene expression.Regulation of transcription.Transcription factor.AS2 family transcription factor								chr03_07099015_07099742	AT3G49940
VIT_13s0067g02120	-0.16099	1	1.38714	0.000579993	0.716112	0.371423	-0.83921	0.0469166	CHR13_JGVV67_116_T01	Arogenate dehydrogenase	Metabolism.Primary metabolism.Amino acid metabolism.Aromatic amino acid metabolism.Aromatic amino acid biosynthesis	Metabolism.Primary metabolism.Amino acid metabolism.Amino acid catabolism	Metabolism.Primary metabolism.Amino acid metabolism.Aromatic amino acid metabolism.Tyrosine metabolism.Tyrosine biosynthesis						chr13_01196426_01198774	AT5G34930
VIT_19s0090g00660	0.266363	1	1.3084	8.11e-10	0.710965	0.0562364	-0.332699	0.202356	CHR19_JGVV90_58_T01	Lipase GDSL	Unclear								chr19_06729288_06732077	AT5G55050
VIT_13s0074g00580	-0.279971	1	1.15641	2.03e-13	0.597203	0.0422232	-0.838815	1.95e-06	CHR13_JGVV74_44_T01	Unknown protein	Unknown								chr13_08571351_08574858	AT5G04550
VIT_03s0132g00040	-0.382107	1	1.18754	8.73e-10	0.730622	0.0410811	-0.838572	0.000128622	CHR3_JGVV132_4_T01	ATHVA22A (Arabidopsis thaliana HVA22 homologue A)	Signaling.Hormone Signaling.ABA Signaling.ABA-mediated Signaling pathway								chr03_11340989_11346383
VIT_14s0036g00420	-0.34122	1	1.11115	3.49e-09	0.616008	0.0870892	-0.837463	0.00169406	CHR14_JGVV36_87_T01	Phosphoenolpyruvate carboxylase kinase	Metabolism.Primary metabolism.Generation of metabolite precursors and energy.Citric acid cycle	Metabolism.Primary metabolism.Carbohydrate metabolism.Monosaccharide metabolism.Pyruvate metabolism	Metabolism.Primary metabolism.Carbon fixation	Metabolism.Primary metabolism.Carbohydrate metabolism.Glycolysis Gluconeogenesis.Activator					chr14_10040066_10041600	AT1G08650
VIT_19s0014g02650	0.0678078	1	1.16237	2.99e-12	0.262457	0.447324	-0.832654	1.72e-06	CHR19_JGVV14_232_T01	Glycosyl transferase family 14 protein	Metabolism.Primary metabolism.Carbohydrate metabolism.Oligosaccharide metabolism.N-Glycan metabolism.N-Glycan biosynthesis								chr19_02716665_02720509	AT4G27480
VIT_05s0051g00660	-0.222792	1	1.50548	1.36e-17	0.901711	0.000863896	-0.83067	0.00025387	CHR5_JGVV51_50_T01	Octicosapeptide/Phox/Bem1p; Protein kinase	Unknown								chr05_11545076_11551320	AT1G04700
VIT_19s0090g01270	0.0398703	1	1.28159	2.63e-11	0.416934	0.277171	-0.82411	0.00147112	CHR19_JGVV90_116_T01	PHD finger transcription factor	Regulation overview.Regulation of gene expression.Regulation of transcription.Transcription factor.PHD family transcription factor								chr19_07328364_07338314	AT1G50620
VIT_08s0007g02370	-0.0199245	1	1.73105	5.49e-10	0.933682	0.00810254	-0.815973	0.00191179	CHR8_JGVV7_629_T01	Unknown	Unknown								chr08_16439442_16440501
VIT_04s0008g04290	-0.0172652	1	1.03425	3.13e-08	0.236424	0.444877	-0.815117	1.5e-05	CHR4_JGVV8_401_T01	Transcription elongation factor S-II	Metabolism.Primary metabolism.Nucleobase, nucleoside, nucleotide, nucleic acid metabolism.Nucleic acid metabolism.RNA metabolism.Basal transcription factors	Metabolism.Primary metabolism.Nucleobase, nucleoside, nucleotide, nucleic acid metabolism.Nucleic acid metabolism.RNA metabolism.RNA biosynthesis							chr04_03672493_03680359	AT5G25520
VIT_11s0103g00490	-0.304015	1	1.24137	7.52e-10	0.736292	0.0767108	-0.806496	8.99e-07	CHR11_JGVV103_25_T01	Unknown protein	Unknown								chr11_16502306_16510096	AT4G30060
VIT_02s0012g01640	-0.330962	1	1.18359	2.8e-13	0.711978	0.0198692	-0.802099	1.01e-05	CHR2_JGVV12_117_T01	Inositol 1,3,4-trisphosphate 5/6-kinase.	Metabolism.Primary metabolism.Carbohydrate metabolism.Monosaccharide metabolism.Inositol phosphate metabolism								chr02_07917860_07919406	AT5G16760
VIT_07s0005g02570	-0.0376735	1	1.12495	1.24e-11	0.360192	0.478005	-0.799089	1.51e-05	CHR7_JGVV5_249_T01	WRKY DNA-binding protein 47	Regulation overview.Regulation of gene expression.Regulation of transcription.Transcription factor.WRKY family transcription factor								chr07_04899940_04903113	AT4G01720
VIT_02s0025g03020	-0.498379	1	1.23473	2.92e-07	0.934308	0.0118827	-0.798533	9.55e-05	CHR2_JGVV25_278_T01	NAC domain-containing protein 14	Regulation overview.Regulation of gene expression.Regulation of transcription.Transcription factor.NAC family transcription factor								chr02_02570930_02576016	AT1G33060
VIT_13s0158g00340	-0.380194	1	1.04683	1.51e-12	0.627928	0.190811	-0.798209	1.25e-07	CHR13_JGVV158_31_T01	Glycerol-3-phosphate dehydrogenase	Metabolism.Primary metabolism.Lipid metabolism.Glycerolipid metabolism.Glycerophospholipid metabolism.Glycerophospholipid biosynthesis	Metabolism.Primary metabolism.Organic acid metabolism.Butanoate metabolism	Metabolism.Primary metabolism.Carbohydrate metabolism.Glycerol-3-P shuttle						chr13_21197350_21207212	AT2G41540
VIT_11s0016g01950	-0.511113	1	1.03148	3.54e-07	0.747324	0.0651321	-0.795376	0.000328179	CHR11_JGVV16_164_T01	Casein kinase I delta	Signaling.Signaling pathway.Protein kinase	Cellular process.Cellular component organization and biogenesis.Ribosome organization and biogenesis							chr11_01583546_01589897	AT1G72710
VIT_18s0072g00160	0.108138	1	1.60733	5.02e-06	0.702956	0.1824	-0.793935	6.29e-05	CHR18_JGVV72_101_T01	Peroxidase 12	Metabolism.Primary metabolism.Amino acid metabolism.Aromatic amino acid metabolism.Phenylalanine metabolism.Phenylalanine biosynthesis	Metabolism.Cellular metabolism.Methane metabolism	Response to stimulus.Stress response.Abiotic stress response.Oxidative stress response						chr18_19199566_19202915	AT1G71695
VIT_08s0007g08280	-0.117792	1	1.31875	4.7e-12	0.644403	0.012427	-0.792043	0.000184636	CHR8_JGVV7_71_T01	Remorin	Unclear								chr08_21623830_21625713	AT2G41870
VIT_08s0056g01500	0.342968	1	2.24528	2.87e-06	1.12047	0.318266	-0.789976	0.0395937	CHR8_JGVV56_130_T01	Unknown protein	Unknown								chr08_02406251_02407667	AT3G04440
VIT_04s0008g06970	-0.303473	1	1.07628	0.000237374	0.593831	0.300692	-0.786216	0.00464281	CHR4_JGVV8_649_T01	DnaJ-like zinc-finger protein	Transport overview.Primary Active Transporters.P-P-bond hydrolysis-driven transporters.General Secretory Pathway (Sec)								chr04_06999701_07004025	AT2G24860
VIT_17s0000g09710	0.0839306	1	1.32681	8.34e-20	0.942507	0.106825	-0.302295	0.160625	CHR17_JGVV0_66_T01	Leucine-rich repeat transmembrane protein kinase	Signaling.Signaling pathway.Protein kinase								chr17_11534291_11536469	AT2G31880
VIT_01s0011g03370	-0.539117	1	1.04444	3.96e-09	0.798682	0.0964445	-0.78317	3.41e-06	CHR1_JGVV11_323_T01	Agenet domain-containing protein	Unknown								chr01_03046873_03051454	AT1G68580
VIT_18s0001g15270	-0.26684	1	1.1311	3.39e-14	0.615269	0.0219038	-0.783077	2.22e-05	CHR18_JGVV1_1158_T01	SCL1 (scarecrow-like 1)	Regulation overview.Regulation of gene expression.Regulation of transcription.Transcription factor.GRAS family transcription factor								chr18_13408234_13413047	AT1G21450
VIT_14s0060g00980	-0.194394	1	1.2829	2.56e-09	0.696562	0.0508855	-0.781109	0.0200402	CHR14_JGVV60_160_T01	Unknown	Unknown								chr14_00746229_00749489
VIT_08s0007g08250	0.358408	1	1.28325	1.67e-08	0.144153	0.814061	-0.781095	0.000657606	CHR8_JGVV7_74_T01	Nuclear transcription factor Y subunit A-9	Regulation overview.Regulation of gene expression.Regulation of transcription.Transcription factor.CCAAT family transcription factor.HAP3-type-type								chr08_21597124_21603336	AT3G20910
VIT_03s0038g02280	-0.103724	1	1.08938	1.65e-10	0.413413	0.249818	-0.779491	3.32e-05	CHR3_JGVV38_238_T01	ERD7 (EARLY-responsive TO dehydration 7)	Response to stimulus.Stress response.Abiotic stress response	Development.Senescence							chr03_01560125_01564783	AT4G35985
VIT_17s0000g03510	-0.120034	1	1.49743	2.74e-12	0.831233	0.124534	-0.779211	4.45e-07	CHR17_JGVV0_615_T01	Serine/threonine kinase BRLK	Signaling.Signaling pathway.Protein kinase								chr17_03396854_03402877	AT4G21390
VIT_11s0016g05060	-0.0922457	1	1.36387	2.02e-08	0.690377	0.219346	-0.775649	0.0021774	CHR11_JGVV16_454_T01	Choline/ethanolamine kinase	Metabolism.Primary metabolism.Amino acid metabolism.Glycine, serine, and threonine metabolism	Metabolism.Primary metabolism.Lipid metabolism.Glycerolipid metabolism.Glycerophospholipid metabolism							chr11_04350402_04357913	AT2G26830
VIT_11s0016g03130	-0.0655536	1	1.26343	1.3e-06	0.563154	0.102857	-0.766088	9.97e-05	CHR11_JGVV16_276_T01	Ceramide glucosyltransferase	Metabolism.Primary metabolism.Lipid metabolism.Sphingolipid metabolism.Sphingolipid biosynthesis								chr11_02508651_02516201	AT2G19880
VIT_01s0011g05000	-0.464036	1	1.10923	3.46e-08	0.807722	0.0274747	-0.762754	5.16e-05	CHR1_JGVV11_163_T01	Auxin-independent growth promoter	Unknown								chr01_04666001_04672731	AT2G01480
VIT_04s0008g05970	0.135735	1	1.33161	0.00610514	0.884221	0.192758	-0.310747	0.673387	CHR4_JGVV8_556_T01	Unknown protein	Unknown								chr04_05662347_05663800	AT5G11000
VIT_17s0000g06000	0.0717229	1	1.49325	6.49e-07	0.660215	0.283663	-0.762067	0.00429219	CHR17_JGVV0_388_T01	Basic helix-loop-helix (bHLH) family	Regulation overview.Regulation of gene expression.Regulation of transcription.Transcription factor.bHLH family transcription factor								chr17_06557045_06562155	AT3G47640
VIT_08s0040g01930	0.470617	1	1.33379	0.000284431	0.102608	1	-0.740082	0.053159	CHR8_JGVV40_134_T01	Unknown protein	Unknown								chr08_13018070_13020424	AT1G16670
VIT_07s0031g01980	1.30419	1	1.92857	7.97e-07	-0.122304	1	-0.760057	0.0386098	CHR7_JGVV31_178_T01	Ethylene-responsive transcription factor aba repressor 1 abr1/erf111	Signaling.Hormone Signaling.ABA Signaling.ABA-mediated Signaling pathway	Signaling.Hormone Signaling.Ethylene Signaling.Ethylene-mediated Signaling pathway	Regulation overview.Regulation of gene expression.Regulation of transcription.Transcription factor.AP2 family transcription factor						chr07_18105404_18106882	AT5G64750
VIT_14s0060g00090	0.11068	1	1.33768	5.71e-06	1.04146	0.0811184	-0.190165	0.843759	CHR14_JGVV60_246_T01	SNARE YKT6 1	Cellular process.Cellular transport.Protein trafficking.Vesicle-mediated trafficking.SNARE interactions in vesicular transport								chr14_00094298_00098585	AT5G58060
VIT_08s0007g05880	0.151621	1	1.26361	4.27e-15	0.358784	0.340142	-0.753207	2.19e-05	CHR8_JGVV7_295_T01	Dehydration-induced protein (ERD15)	Signaling.Hormone Signaling.ABA Signaling.ABA-mediated Signaling pathway	Response to stimulus.Stress response.Abiotic stress response.Drought stress response							chr08_19750528_19752565	AT2G41430
VIT_18s0001g03790	-0.221988	1	1.0375	1.35e-07	0.513158	0.0932578	-0.746123	0.000195191	CHR18_JGVV1_226_T01	Oxysterol binding protein	Unclear								chr18_03515123_03530220	AT4G08180
VIT_14s0060g00270	-0.0742613	1	1.24279	4.87e-06	0.572509	0.259766	-0.745547	0.0110632	CHR14_JGVV60_228_T01	Pentatricopeptide (PPR) repeat-containing	Diverse functions.Gene family with diverse functions.Pentatricopeptide domain family								chr14_00273146_00275052	AT1G11290
VIT_12s0057g00110	0.487735	1	1.1539	9.01e-08	-0.0730479	1	-0.739448	0.00508034	CHR12_JGVV57_10_T01	Wound-induced	Response to stimulus.Stress response.Abiotic stress response.wounding								chr12_08785235_08785629	AT4G10270
VIT_02s0012g00150	-0.251837	1	1.06206	1.08e-10	0.576393	0.0607285	-0.737395	1.11e-05	CHR2_JGVV12_249_T01	NAK-type protein kinase	Response to stimulus.Stress response.Abiotic stress response								chr02_05785719_05790810	AT5G47070
VIT_06s0004g04480	-0.00940786	1	1.17997	1.22e-11	0.458068	0.0620103	-0.731526	0.000160853	CHR6_JGVV4_370_T01	SLT1 (sodium- and lithium-tolerant 1)	Response to stimulus.Stress response.Abiotic stress response.Osmotic stress response								chr06_05422703_05425089	AT2G37570
VIT_18s0001g08230	-0.183213	1	1.09358	5.36e-10	0.544899	0.246731	-0.730694	8.16e-05	CHR18_JGVV1_503_T01	Receptor-like protein kinase HAIKU2	Development.Reproductive development.Seed development								chr18_06719499_06723019	AT1G09970
VIT_14s0081g00190	0.0574304	1	1.34293	0.0403045	0.814885	0.870603	-0.501007	0.813335	CHR14_JGVV81_56_T01	No hit	No hit								chr14_07829426_07829897
VIT_05s0077g00280	-0.177263	1	1.12182	3.13e-12	0.5751	0.0139554	-0.723882	0.000204238	CHR5_RANDOM_JGVV172_8_T01	Beta-amylase	Metabolism.Primary metabolism.Carbohydrate metabolism.Polysaccharide metabolism.Starch and sucrose metabolism.Starch biosynthesis catabolism.Starch catabolism								chr05_random_00162431_00173208	AT3G23920
VIT_02s0025g01020	-0.165618	1	1.18053	0.000246353	0.623233	0.274818	-0.723492	9.32e-06	CHR2_JGVV25_93_T01	BZip transcription factor G- box binding factor 3	Regulation overview.Regulation of gene expression.Regulation of transcription.Transcription factor.bZIP family transcription factor								chr02_00989255_00996186	AT2G46270
VIT_04s0044g00510	-0.0615818	1	1.02585	2.17e-10	0.366795	0.161016	-0.720771	1.25e-05	CHR4_JGVV44_131_T01	GT2-like trihelix DNA-binding protein	Regulation overview.Regulation of gene expression.Regulation of transcription.Transcription factor.Trihelix family transcription factor								chr04_21315800_21318291	AT1G76880
VIT_11s0016g02310	-0.289417	1	1.25703	5.14e-05	0.825066	0.0921051	-0.719386	0.0428276	CHR11_JGVV16_198_T01	Thioredoxin 2	Cellular process.Cellular homeostasis.Cell redox homeostasis								chr11_01875054_01881771	AT4G29670
VIT_07s0005g01000	-0.237677	1	1.15629	6.84e-05	0.667641	0.170156	-0.719115	0.00487562	CHR7_JGVV5_97_T01	Syntaxin 16	Cellular process.Cellular transport.Protein trafficking.Vesicle-mediated trafficking.SNARE interactions in vesicular transport	Transport overview.Channels and pores.Vesicle Fusion Pores.Synaptosomal Vesicle Fusion Pore							chr07_03575989_03579596	AT5G26980
VIT_18s0001g07840	0.0883397	1	1.34451	1.89e-06	0.805054	0.0859313	-0.454915	0.151879	CHR18_JGVV1_470_T01	Unknown protein	Unknown								chr18_06286073_06286476	AT2G38465
VIT_16s0098g00110	1.25276	1	1.34499	0.0012982	0.0600856	1	-0.0433592	1	CHR16_JGVV98_176_T01	Receptor kinase LRK10	Signaling.Signaling pathway.Protein kinase								chr16_20552239_20555845	AT5G38280
VIT_14s0066g01210	0.0128511	1	1.10161	8.86e-08	0.3783	0.556192	-0.713054	0.0110795	CHR14_JGVV66_110_T01	Carbonic anhydrase, chloroplast precursor	Metabolism.Primary metabolism.Amino acid metabolism.Histidine metabolism	Metabolism.Primary metabolism.Organic acid metabolism.Butanoate metabolism	Metabolism.Cellular metabolism.Nitrogen and sulfur metabolism.Nitrogen metabolism	Transport overview.Electrochemical Potential-driven Transporters.Porters.Sulfate Permease	Metabolism.Cellular metabolism.One-carbon metabolism				chr14_27702721_27707102	AT3G01500
VIT_09s0018g01540	-0.161933	1	1.00097	2.77e-08	0.451562	0.212997	-0.711503	8.41e-05	CHR9_JGVV18_106_T01	Unknown protein	Unknown								chr09_18700315_18703456	AT1G79660
VIT_00s0353g00050	-0.685762	1	1.18446	6.4e-07	1.16242	0.053335	-0.710638	0.000526129	CHRUN_JGVV353_5_T01	Serine/threonine kinase BRLK	Signaling.Signaling pathway.Protein kinase								chrUn_25184116_25187410	AT4G21390
VIT_18s0001g14630	-0.0402805	1	1.02679	4.22e-11	0.360212	0.163488	-0.70711	2.59e-05	CHR18_JGVV1_1099_T01	ATSYTB/NTMC2T1.2/NTMC2TYPE1.2/SYTB	Transport overview.Incompletely characterized transport systems.Recognized transporters of unknown biochemical mechanism.Unconventional Protein Secretion System								chr18_12682841_12691610	AT1G20080
VIT_05s0020g00390	-0.33028	1	1.121	7.29e-09	0.746321	0.00272163	-0.704747	0.000187221	CHR5_JGVV20_32_T01	Unknown protein	Unknown								chr05_02201436_02205526	AT3G62260
VIT_11s0016g03900	0.0147886	1	1.00093	3.06e-09	0.283299	0.424754	-0.704556	0.000454262	CHR11_JGVV16_348_T01	AAA-type ATPase	Diverse functions.Gene family with diverse functions.AAA-type ATPase domain family								chr11_03182349_03186809	AT3G24530
VIT_13s0067g01360	1.0252	1	1.34754	0.00393045	-0.749062	0.6948	-1.09035	0.0915329	CHR13_JGVV67_167_T01	Myb domain protein 77	Regulation overview.Regulation of gene expression.Regulation of transcription.Transcription factor.MYB family transcription factor								chr13_00768216_00769082	AT4G37260
VIT_06s0004g04150	-0.334811	1	1.27786	6.81e-06	0.91996	0.079689	-0.703344	0.0174787	CHR6_JGVV4_400_T01	Auxin-regulated protein	Signaling.Hormone Signaling.Auxin Signaling.Auxin-mediated Signaling pathway								chr06_05115691_05117984	AT5G59790
VIT_01s0011g02060	0.428122	1	1.35221	0.00103515	0.531703	0.605555	-0.392484	0.518113	CHR1_JGVV11_440_T01	CYP86B1	Metabolism.Cellular metabolism.Oxidation reduction.Cytochrome P450 oxidoreductase								chr01_01748090_01751431	AT5G23190
VIT_01s0011g05970	-0.132978	1	1.41012	3.7e-16	0.850477	0.00901856	-0.691934	0.000728462	CHR1_JGVV11_68_T01	Heat stress transcription factor A-8	Metabolism.Primary metabolism.Protein metabolism and modification.Protein folding.Chaperone-mediated protein folding.HSP-mediated protein folding	Regulation overview.Regulation of gene expression.Regulation of transcription.Transcription factor.HSF family transcription factor	Response to stimulus.Stress response.Abiotic stress response.Temperature stress response						chr01_05753796_05757279	AT1G67970
VIT_01s0146g00330	0.0651409	1	1.03556	1.53e-10	0.28201	0.484883	-0.68779	1.55e-06	CHR1_JGVV146_29_T01	Hydroxyproline-rich glycoprotein family protein	Cellular process.Cellular component organization and biogenesis.Cell wall organization and biogenesis.Cell wall structural protein								chr01_22185862_22196044	AT2G33490
VIT_08s0040g01290	0.0611227	1	1.41519	1.77e-05	0.668639	0.305755	-0.677279	0.0371066	CHR8_JGVV40_196_T01	F-box family protein	Metabolism.Primary metabolism.Protein metabolism and modification.Proteolysis.cytoplasmic and nuclear protein degradation.Ubiquitin-mediated proteolysis								chr08_12352487_12357537	AT2G32560
VIT_18s0001g02750	-0.172958	1	1.05079	1.96e-09	0.546776	0.0161091	-0.677129	0.000175849	CHR18_JGVV1_170_T01	Unknown protein	Unknown								chr18_02909150_02910927	AT4G08330
VIT_17s0000g02480	-0.29836	1	1.14072	2.6e-11	0.770432	0.0205998	-0.668671	0.000216373	CHR17_JGVV0_705_T01	Calcium-binding protein	Unknown								chr17_02264174_02265009	AT1G18210
VIT_03s0063g02510	-0.209027	1	1.14724	0.00095908	0.704031	0.111784	-0.653654	0.0206568	CHR3_JGVV63_234_T01	Protein kinase	Signaling.Signaling pathway.Protein kinase								chr03_05738865_05744155	AT4G34500
VIT_00s2563g00010	-0.638925	1	1.05546	2.81e-08	1.04115	0.147425	-0.651537	0.0001575	CHRUN_JGVV2563_1_T01	Glycogenin glucosyltransferase	Metabolism.Primary metabolism.Carbohydrate metabolism.Polysaccharide metabolism.Starch and sucrose metabolism								chrUn_42361889_42363599
VIT_04s0008g01660	0.0763573	1	1.07151	5.12e-08	0.345433	0.149417	-0.649736	0.00139375	CHR4_JGVV8_153_T01	Carrier protein, Mitochondrial	Transport overview.Electrochemical Potential-driven Transporters.Porters.Mitochondrial Carrier	Transport overview.Mitochondrial membrane transport							chr04_01288743_01290627	AT1G72820
VIT_15s0024g01120	0.0895212	1	1.02836	0.00141598	0.295535	0.824387	-0.644542	0.0211	CHR15_PDVV24_71_T01	Vacuolar protein sorting 41 (VPS41)	Transport overview.Macromolecule transport.Protein transport.Protein coat	Cellular process.Cellular transport.Protein trafficking.Vesicle-mediated trafficking							chr15_02197221_02198515
VIT_07s0104g00150	0.115547	1	1.6215	9.56e-16	0.861279	0.00243302	-0.643668	0.000324531	CHR7_JGVV104_159_T01	Outer envelope membrane protein	Unknown								chr07_01440659_01441017
VIT_01s0127g00610	-0.521565	1	1.36448	0.00859592	1.05059	0.286477	-0.847419	0.129858	CHR1_PDVV127_25_T01	Beta-1,3-glucanase	Metabolism.Primary metabolism.Carbohydrate metabolism.Polysaccharide metabolism.Beta-1,3 glucan metabolism.Beta-1,3 glucan catabolism								chr01_07959385_07960384	AT4G29360
VIT_17s0000g06290	0.581145	1	1.36537	0.00638531	0.0692051	1	-0.713873	0.201262	CHR17_JGVV0_363_T01	Lipase GDSL	Unclear								chr17_06825995_06827736	AT1G74460
VIT_16s0100g00270	0.364284	1	1.14199	2.79e-06	0.143143	1	-0.634357	0.031386	CHR16_JGVV100_100_T01	Peptidoglycan-binding LysM domain-containing protein	Signaling.Signaling pathway.Protein kinase								chr16_15639529_15639978	AT5G62150
VIT_19s0085g00600	-0.251717	1	1.30367	1.2e-09	0.917779	0.0937902	-0.627969	0.00168531	CHR19_JGVV85_58_T01	Glyceraldehyde-3-phosphate dehydrogenase, cytosolic	Metabolism.Primary metabolism.Carbohydrate metabolism.Glycolysis Gluconeogenesis								chr19_23001191_23009729	AT1G79530
VIT_05s0124g00610	-0.455055	1	1.04367	1.96e-05	0.863069	0.268508	-0.623695	0.00794914	CHR5_JGVV124_52_T01	Ankyrin repeat protein family	Transport overview.Accessory factors involved in transport.Auxiliary transport proteins.Ankyrin	Diverse functions.Gene family with diverse functions.Ankyrin domain family							chr05_21208743_21210050
VIT_00s2539g00010	-0.12686	1	1.37485	0.0177936	1.39128	0.13294	-0.105298	1	CHRUN_JGVV2539_1_T01	Protein kinase APK1B	Signaling.Signaling pathway.Protein kinase								chrUn_42227032_42228490	AT2G17220
VIT_05s0020g03870	0.134878	1	1.14345	3.8e-06	0.410308	0.458443	-0.600396	0.0216226	CHR5_JGVV20_363_T01	MLK/Raf-related protein kinase 1	Signaling.Signaling pathway.Protein kinase								chr05_05521770_05528006	AT3G22750
VIT_13s0019g04620	0.0945049	1	1.1865	2.12e-07	0.492882	0.154483	-0.598432	0.0151596	CHR13_JGVV19_65_T01	OTU cysteine protease	Metabolism.Primary metabolism.Protein metabolism and modification.Proteolysis.Peptidase-mediated proteolysis								chr13_06062364_06087114	AT5G04250
VIT_06s0009g01810	0.0580257	1	1.30531	2.13e-10	0.653155	0.0451945	-0.59394	0.00202071	CHR6_JGVV9_171_T01	APK2A (protein kinase 2A)	Signaling.Signaling pathway.Calcium sensors and Signaling	Signaling.Signaling pathway.Protein kinase							chr06_13866657_13870800	AT1G14370
VIT_12s0055g00250	-0.115528	1	1.38891	4.01e-05	0.816443	0.19767	-0.678748	0.0641266	CHR12_JGVV55_18_T01	UDP-glucose glucosyltransferase	Metabolism.Primary metabolism.Carbohydrate metabolism.Polysaccharide metabolism.Starch and sucrose metabolism	Metabolism.Secondary metabolism.Aromatic compound metabolism.Aromatic compound glysosylation							chr12_12882176_12883814	AT3G21760
VIT_02s0012g01240	0.24767	1	1.21994	5.25e-10	0.396866	0.194624	-0.575482	0.00116449	CHR2_JGVV12_152_T01	PHD finger transcription factor	Regulation overview.Regulation of gene expression.Regulation of transcription.Transcription factor.PHD family transcription factor								chr02_07322995_07339488	AT5G16680
VIT_09s0002g04170	0.215492	1	1.00811	4.1e-05	0.220428	0.835691	-0.573669	0.0340602	CHR9_JGVV2_380_T01	Acyl-CoA synthetases (Acyl-activating enzyme 13)	Metabolism.Primary metabolism.Lipid metabolism.Fatty acid metabolism	Transport overview.Group translocators.Acyl CoA ligase-coupled transporters.Proposed Fatty Acid Transporter							chr09_03824693_03834206	AT3G16170
VIT_17s0000g05360	0.965002	1	1.6914	2.83e-10	0.157145	1	-0.572654	0.0378093	CHR17_JGVV0_447_T01	Germin	Metabolism.Primary metabolism.Generation of metabolite precursors and energy.Storage proteins								chr17_05833510_05834553	AT1G18980
VIT_11s0016g03200	0.0119027	1	1.00165	9.64e-10	0.420426	0.188184	-0.57127	0.000924648	CHR11_JGVV16_283_T01	Gibberellin oxidase	Metabolism.Secondary metabolism.Terpenoid metabolism.Diterpenoid metabolism.Diterpenoid biosynthesis	Signaling.Hormone Signaling.Gibberellic acid Signaling.Gibberellic acid metabolism.Gibberellic acid biosynthesis							chr11_02568013_02573551	AT1G35190
VIT_03s0038g04210	-0.528781	1	1.03655	2.52e-05	0.998075	0.000484121	-0.567771	0.0469694	CHR3_JGVV38_54_T01	Phototropin-2	Transport overview.Channels and pores.a-Type channels.The Voltage-gated Ion Channel	Signaling.Signaling pathway.Light Signaling.Blue light Signaling							chr03_03038835_03048390	AT5G58140
VIT_18s0001g13670	3.07229	1	1.39579	0.0106687	-2.56765	0.0994661	-0.784168	0.604314	CHR18_JGVV1_1010_T01	Glyoxal oxidase-related	Unclear								chr18_11698060_11699721	AT1G75620
VIT_15s0045g00370	0.359701	1	1.61768	3.19e-08	0.700412	0.19583	-0.565666	0.0120948	CHR15_JGVV45_28_T01	Phosphatidylglycerol specific phospholipase C	Metabolism.Primary metabolism.Amino acid metabolism.Glycine, serine, and threonine metabolism	Metabolism.Primary metabolism.Carbohydrate metabolism.Monosaccharide metabolism.Inositol phosphate metabolism	Metabolism.Primary metabolism.Lipid metabolism.Glycerolipid metabolism.Glycerophospholipid metabolism	Metabolism.Primary metabolism.Lipid metabolism.Ether lipid metabolism	Signaling.Signaling pathway.Calcium sensors and Signaling	Signaling.Signaling pathway.Phospholipid Signaling			chr15_05227757_05230955	AT3G03530
VIT_04s0023g03920	0.0114171	1	1.00501	6.13e-07	0.449176	0.174201	-0.543956	0.00543905	CHR4_JGVV23_1_T01	Zinc finger (FYVE type)	Regulation overview.Regulation of gene expression.Regulation of transcription.Transcription factor.Other zinc finger family transcription factor								chr04_20392633_20394902	AT1G20110
VIT_07s0130g00250	0.0339313	1	1.06516	7.5e-06	0.491673	0.180046	-0.539	0.0493711	CHR7_JGVV130_25_T01	4,5-DOPA dioxygenase extradiol	Metabolism.Primary metabolism.Amino acid metabolism.Aromatic amino acid metabolism.Tyrosine metabolism	Metabolism.Secondary metabolism.Aromatic compound metabolism.Betalain biosynthesis							chr07_20543905_20546378	AT4G15093
VIT_07s0005g00360	-0.0432946	1	1.08898	4.15e-05	0.595294	0.0673349	-0.535173	0.0295451	CHR7_JGVV5_34_T01	Glycosyl hydrolase family 1	Metabolism.Primary metabolism.Carbohydrate metabolism.Carbohydrate catabolism								chr07_03112920_03117108	AT1G02850
VIT_06s0004g04890	-0.0504403	1	1.13085	9.85e-14	0.668931	0.0110599	-0.515419	0.0176295	CHR6_JGVV4_334_T01	Rhomboid ATRBL1	Unclear								chr06_05864828_05869317	AT2G29050
VIT_12s0035g00350	-0.0465832	1	1.29073	1.79e-12	0.831552	0.0649523	-0.504192	0.007434	CHR12_JGVV35_163_T01	AAA-type ATPase	Diverse functions.Gene family with diverse functions.AAA-type ATPase domain family								chr12_19647942_19649772	AT5G40010
VIT_19s0014g00280	0.0575687	1	1.21475	5.08e-09	0.656796	0.0343408	-0.497725	0.0165226	CHR19_JGVV14_27_T01	Nodulin MtN3 family	Development.Root development								chr19_00278130_00280739	AT3G14770
VIT_19s0090g01260	0.188268	1	1.03045	7.25e-08	0.348172	0.460343	-0.492416	0.0214693	CHR19_JGVV90_115_T01	PHD finger transcription factor	Regulation overview.Regulation of gene expression.Regulation of transcription.Transcription factor.PHD family transcription factor								chr19_07317223_07328016	AT1G50620
VIT_12s0028g00580	0.218355	1	1.58844	5.16e-12	0.885769	0.00454519	-0.484662	0.0409024	CHR12_RANDOM_JGVV99_44_T01	Unknown protein	Unknown								chr12_random_01168701_01177397	AT5G64230
VIT_04s0008g05610	-0.119584	1	1.04808	8.13e-08	0.686256	0.00563269	-0.48125	0.0336319	CHR4_JGVV8_524_T01	Centromeric protein	Cellular process.Cell growth and death								chr04_05088370_05092097	AT4G32190
VIT_16s0013g01920	-0.146108	1	1.20246	3.98e-09	0.870672	0.0171966	-0.477416	0.00904889	CHR16_JGVV13_123_T01	Ser/Thr protein kinase	Signaling.Signaling pathway.Protein kinase								chr16_09058555_09074207	AT4G25160
VIT_17s0000g05530	0.00432128	1	1.10275	1.88e-07	0.621135	0.0125679	-0.477343	0.0426223	CHR17_JGVV0_430_T01	DnaJ homolog, subfamily B, member 4	Transport overview.Primary Active Transporters.P-P-bond hydrolysis-driven transporters.General Secretory Pathway (Sec)	Metabolism.Primary metabolism.Protein metabolism and modification.Protein folding.Chaperone-mediated protein folding.HSP-mediated protein folding.HSP-mediated protein folding co-chaperone							chr17_06022005_06029405	AT3G47940
VIT_08s0007g04790	0.0216602	1	1.23053	5.65e-07	0.727506	0.105399	-0.472557	0.0363811	CHR8_JGVV7_399_T01	Zinc finger (C3HC4-type ring finger)	Regulation overview.Regulation of gene expression.Regulation of transcription.Transcription factor.Zinc finger C3HC4 family transcription factor								chr08_18767623_18771322	AT5G22920
VIT_09s0070g00490	0.128756	1	1.01012	1.31e-08	0.42361	0.332937	-0.457716	0.0045963	CHR9_JGVV70_41_T01	Protein phosphatase 2C	Signaling.Signaling pathway.Protein phosphatase.PP2C								chr09_13760643_13784740	AT4G28400
VIT_05s0020g04420	0.157138	1	1.42213	0.000207638	0.60624	0.601997	-0.65713	0.160373	CHR5_JGVV20_414_T01	Calmodulin	Signaling.Signaling pathway.Calcium sensors and Signaling	Response to stimulus.Stress response.Biotic stress response.Plant-pathogen interaction							chr05_06213988_06215333	AT3G22930
VIT_14s0006g02630	0.697834	1	1.43984	0.0434179	0.167863	1	-0.591681	0.556261	CHR14_JGVV6_162_T01	Receptor-like kinase ARK1AS	Signaling.Signaling pathway.Protein kinase								chr14_20520321_20527104	AT4G18250
VIT_11s0016g02070	-0.598418	1	1.4425	0.0238739	1.07037	0.577161	-1.03191	0.24675	CHR11_JGVV16_175_T01	Basic helix-loop-helix (bHLH) family	Regulation overview.Regulation of gene expression.Regulation of transcription.Transcription factor.bHLH family transcription factor								chr11_01658193_01660859	AT5G56960
VIT_04s0044g00750	0.345355	1	1.45083	2.06e-10	0.879817	0.159033	-0.235324	0.451897	CHR4_JGVV44_115_T01	S-receptor kinase	Signaling.Signaling pathway.Protein kinase								chr04_21863871_21865330	AT5G60900
VIT_15s0046g02150	1.17139	1	1.45656	0.0160768	-0.513608	1	-0.792091	0.203798	CHR15_JGVV46_138_T01	WRKY DNA-binding protein 24	Regulation overview.Regulation of gene expression.Regulation of transcription.Transcription factor.WRKY family transcription factor								chr15_18940954_18942146	AT5G41570
VIT_07s0005g04040	0.322281	1	1.46805	0.0120134	0.1691	1	-0.978476	0.081701	CHR7_JGVV5_379_T01	Leucine Rich Repeat receptor-like kinase	Signaling.Signaling pathway.Protein kinase								chr07_07128793_07132549	AT4G08850
VIT_19s0015g01310	0.21447	1	1.46925	0.0229947	0.585827	0.882116	-0.691	0.308109	CHR19_JGVV15_123_T01	Amino acid permease 7	Transport overview.Electrochemical Potential-driven Transporters.Porters.Amino Acid/Auxin Permease	Transport overview.Macromolecule transport.Amino acid transport							chr19_09494383_09495766	AT5G23810
VIT_09s0002g00890	-0.449668	1	1.47328	7.21e-08	1.27604	0.167926	-0.646323	0.0725325	CHR9_JGVV2_72_T01	Jasmonate ZIM-domain protein 1	Signaling.Hormone Signaling.Jasmonate salicylate signaling.Jasmonate Signaling.Jasmonate-mediated Signaling pathway	Regulation overview.Regulation of gene expression.Regulation of transcription.Transcription factor.ZIM family transcription factor	Regulation overview.Regulation of gene expression.Regulation of transcription.Transcription factor.JAZ family transcription factor						chr09_00647306_00649289	AT1G19180
VIT_12s0028g00980	1.46131	1	1.50357	0.0190386	-0.565454	1	-0.599833	0.431117	CHR12_JGVV28_287_T01	Myb family	Regulation overview.Regulation of gene expression.Regulation of transcription.Transcription factor.G2-like family transcription factor								chr12_01480018_01485587	AT2G40260
VIT_07s0005g02370	1.12305	1	1.50784	0.0441938	-0.768461	0.92541	-1.14249	0.0524927	CHR7_JGVV5_229_T01	Germin-like protein 2 [Vitis vinifera]	Metabolism.Primary metabolism.Generation of metabolite precursors and energy.Storage proteins								chr07_04729295_04730035	AT3G62020
VIT_11s0052g01220	0.543014	1	1.51452	0.0117529	0.553626	0.800351	-0.412268	0.638247	CHR11_JGVV52_60_T01	Xyloglucan endotransglycosylase 6	Cellular process.Cellular component organization and biogenesis.Cell wall organization and biogenesis.Cell wall metabolism.Cell wall modification.Xyloglucan modification								chr11_18957757_18958891	AT4G25810
VIT_00s0274g00010	-0.138994	1	1.51543	0.000778247	1.14642	0.132725	-0.502199	0.315381	CHRUN_JGVV274_1_T01	DNA mismatch repair protein MSH3	Metabolism.Primary metabolism.Nucleobase, nucleoside, nucleotide, nucleic acid metabolism.Nucleic acid metabolism.DNA metabolism.DNA recombination and repair.repair.Mismatch repair								chrUn_20328071_20331800	AT4G25540
VIT_19s0014g04470	1.3081	1	1.51566	0.00818596	0.621632	0.849554	0.432352	0.50769	CHR19_JGVV14_395_T01	S-locus protein kinase	Signaling.Signaling pathway.Protein kinase								chr19_04745339_04749486	AT4G27290
VIT_18s0001g13580	0.123515	1	1.52051	0.0317451	1.88534	0.294948	0.475876	0.619101	CHR18_JGVV1_1002_T01	Kinesin motor protein	Cellular process.Cellular component organization and biogenesis.Cytoskeleton organization and biogenesis.Microtubule organization and biogenesis.Microtubule-driven movement								chr18_11600569_11607735	AT3G51150
VIT_10s0042g01160	0.104035	1	1.53497	0.0263589	0.29588	1	-1.11733	0.113641	CHR10_JGVV42_89_T01	Elongation factor EF-2	Metabolism.Primary metabolism.Protein metabolism and modification.Protein synthesis.Translation.Translational elongation								chr10_15105026_15106832
VIT_00s2847g00010	0.808681	1	1.54773	0.00121576	0.690164	0.590068	-0.0206713	1	CHRUN_JGVV2847_1_T01	S-locus lectin protein kinase	Signaling.Signaling pathway.Protein kinase								chrUn_43118408_43119727	AT1G11330
VIT_01s0011g03500	0.0997284	1	1.56147	6.18e-07	0.982195	0.0549553	-0.489905	0.395469	CHR1_JGVV11_310_T01	Homocysteine S-methyltransferase 1	Metabolism.Primary metabolism.Amino acid metabolism.Methionine metabolism								chr01_03175430_03178998	AT3G25900
VIT_16s0050g00370	0.788664	1	1.59747	0.0033009	0.889569	0.489414	0.0688853	1	CHR16_JGVV50_220_T01	Receptor Like Protein 47	Response to stimulus.Stress response.Biotic stress response.Plant-pathogen interaction	Signaling.Signaling pathway.Protein kinase							chr16_17187019_17189605	AT3G28890
VIT_19s0015g01440	0.573504	1	1.60451	0.00229856	1.16067	0.365638	0.141442	1	CHR19_JGVV15_134_T01	Unknown protein	Unknown								chr19_09762184_09764296	AT3G50120
VIT_12s0057g00070	0.654917	1	1.62683	9.9e-05	-0.0166752	1	-0.989282	0.0746387	CHR12_JGVV57_6_T01	Wound-induced	Response to stimulus.Stress response.Abiotic stress response.wounding								chr12_08771778_08772529	AT4G10270
VIT_05s0094g00250	-0.167932	1	1.63344	0.00295881	1.40568	0.141669	-0.365065	0.620852	CHR5_JGVV94_21_T01	Chitinase, class IV [Vitis vinifera]	Metabolism.Primary metabolism.Carbohydrate metabolism.Monosaccharide metabolism.Amino sugar metabolism	Response to stimulus.Stress response							chr05_23559863_23566154	AT3G54420
VIT_06s0004g01670	0.710429	1	1.6469	0.0287794	-0.14762	1	-1.11942	0.257272	CHR6_JGVV4_626_T01	UDP-glucoronosyl and UDP-glucosyl transferase	Unclear								chr06_02069631_02071323	AT5G12890
VIT_16s0050g00270	-0.123874	1	1.64837	0.0027046	1.40371	0.0984364	-0.359591	0.614417	CHR16_JGVV50_225_T01	Leucine-rich repeat	Diverse functions.Gene family with diverse functions.NBS-LRR superfamily								chr16_17105351_17108071	AT1G07390
VIT_18s0001g15250	-0.501528	1	1.64885	0.007825	1.85932	0.209949	-0.248446	0.848836	CHR18_JGVV1_1156_T01	Unknown	Unknown								chr18_13389043_13389957
VIT_11s0118g00730	0.188773	1	1.68684	0.00336175	0.429826	1	-1.07413	0.0724874	CHR11_GSVIVT00012882001_T01	No hit	No hit								chr11_06499733_06502531
VIT_06s0004g02860	-0.0670067	1	1.69437	0.00210216	1.23939	0.391179	-0.481143	0.423336	CHR6_PDVV4_500_T01	Unknown protein	Unknown								chr06_03587515_03588139
VIT_04s0008g00320	2.2721	1	1.69619	0.0498317	0.897095	0.863827	1.46668	0.0602001	CHR4_JGVV8_23_T01	Leucine-rich repeat family protein	Diverse functions.Gene family with diverse functions.NBS-LRR superfamily								chr04_00240897_00241284
VIT_01s0011g04780	0.702347	1	1.70402	0.006679	0.568791	0.74015	-0.426305	0.531655	CHR1_JGVV11_184_T01	Unknown protein	Unknown								chr01_04359698_04363065	AT2G01340
VIT_12s0057g00120	0.900261	1	1.71108	1.68e-08	1.01253	0.393604	0.202585	0.867778	CHR12_JGVV57_11_T01	Wound-induced	Response to stimulus.Stress response.Abiotic stress response.wounding								chr12_08787715_08801287	AT4G10270
VIT_10s0003g04950	0.505146	1	1.71537	0.049927	0.172698	1	-1.02392	0.287538	CHR10_JGVV3_426_T01	Esterase/lipase/thioesterase	Unclear								chr10_08834139_08835312
VIT_10s0003g02020	0.472185	1	1.72732	0.0448661	1.74336	0.102524	0.498879	0.57683	CHR10_JGVV3_182_T01	RKF1 (receptor-like kinase in flowers 1)	Signaling.Signaling pathway.Protein kinase								chr10_03643853_03657896	AT1G07650
VIT_08s0007g01230	0.356549	1	1.73946	3.77e-05	0.88827	0.58618	-0.52063	0.318358	CHR8_JGVV7_736_T01	Lectin protein kinase	Signaling.Signaling pathway.Protein kinase								chr08_15345460_15347962	AT2G19130
VIT_01s0011g02420	0.659788	1	1.7543	0.00605499	0.34249	1	-0.745915	0.345776	CHR1_JGVV11_408_T01	Unknown	Unknown								chr01_02187275_02187979
VIT_18s0001g06120	0.421335	1	1.77548	0.00124857	1.40498	0.18314	0.0831346	1	CHR18_JGVV1_339_T01	Cis-zeatin O-beta-D-glucosyltransferase	Signaling.Hormone Signaling.Cytokinin Signaling.Cytokinin metabolism.Cytokinin inactivation by glycosylation								chr18_04629508_04631173	AT1G22360
VIT_12s0034g01970	1.12892	1	1.78446	0.00186409	-0.0781962	1	-0.727294	0.118939	CHR12_JGVV34_52_T01	Cupin	Unknown								chr12_18181153_18182141	AT1G07750
VIT_11s0052g01580	0.229403	1	1.78984	0.0387676	1.33552	0.505447	-0.195637	1	CHR11_JGVV52_25_T01	UDP-glucose:anthocyanidin 3-O-glucosyltransferase	Metabolism.Secondary metabolism.Phenylpropanoid metabolism.Flavonoid metabolism.Flavonoid biosynthesis.Flavonoid-glycoside biosynthesis								chr11_19310627_19313103	AT5G17050
VIT_18s0001g02100	0.244771	1	1.79658	0.00010308	0.907658	0.269458	-0.648768	0.210987	CHR18_JGVV1_136_T01	Unknown protein	Unknown								chr18_02504341_02505039
VIT_10s0003g04210	-0.378783	1	1.80652	0.0153431	0.798166	0.941597	-1.37538	0.0504084	CHR10_JGVV3_375_T01	Lipase class 3	Unclear								chr10_07142730_07144262	AT1G30370
VIT_00s1352g00010	0.687214	1	1.80783	0.00101355	1.23784	0.0841187	0.11897	1	CHRUN_JGVV1352_1_T01	Myb domain protein 84	Regulation overview.Regulation of gene expression.Regulation of transcription.Transcription factor.MYB family transcription factor								chrUn_38691338_38692638
VIT_12s0057g00140	0.710039	1	1.85924	5.71e-07	0.365757	0.941597	-0.784074	0.0630403	CHR12_JGVV57_13_T01	Wound-induced	Response to stimulus.Stress response.Abiotic stress response.wounding								chr12_08819492_08820131	AT4G10270
VIT_11s0016g04920	2.5121	1	1.86182	0.00938367	-1.4677	0.400191	-0.809818	0.738645	CHR11_JGVV16_441_T01	Early nodulin 93	Unknown								chr11_04233708_04234671
VIT_04s0008g07250	0.871521	1	1.87381	0.0247489	0.969463	0.886525	-0.0517733	1	CHR4_PDVV8_696_T01	Aspartyl protease	Metabolism.Primary metabolism.Protein metabolism and modification.Proteolysis.Peptidase-mediated proteolysis								chr04_07497209_07498072
VIT_07s0005g04620	0.208935	1	1.87562	0.0247233	1.89296	0.139821	0.247623	0.927384	CHR7_JGVV5_432_T01	Unknown	Unknown								chr07_07818283_07818791
VIT_02s0025g02610	0.19912	1	1.88561	0.00543408	1.06262	0.368216	-0.589157	0.516926	CHR2_JGVV25_240_T01	Basic helix-loop-helix (bHLH) family	Regulation overview.Regulation of gene expression.Regulation of transcription.Transcription factor.bHLH family transcription factor								chr02_02285836_02287385	AT4G00870
VIT_11s0016g05360	0.520486	1	1.93336	0.0021607	0.587924	0.93937	-0.837012	0.52981	CHR11_JGVV16_480_T01	Phospholipase D alpha 1 precursor (PLD 1) (Choline phosphatase 1)	Metabolism.Primary metabolism.Lipid metabolism.Glycerolipid metabolism.Glycerophospholipid metabolism.Glycerophospholipid catabolism	Metabolism.Primary metabolism.Lipid metabolism.Ether lipid metabolism	Signaling.Hormone Signaling.ABA Signaling.ABA-mediated Signaling pathway	Signaling.Signaling pathway.Calcium sensors and Signaling	Transport overview.Macromolecule transport.Protein transport.Protein coat	Signaling.Signaling pathway.Phosphatidylinositol Signaling			chr11_04695215_04699274	AT3G15730
VIT_10s0071g00500	1.06278	1	1.94566	0.0253226	0.286793	1	-0.563781	0.596063	CHR10_JGVV71_61_T01	GRAM domain-containing protein / ABA-responsive	Unknown								chr10_16862747_16863806	AT5G08350
VIT_11s0037g00980	-0.0570759	1	1.97086	0.0394677	1.42471	0.129875	-0.581883	0.709073	CHR11_JGVV37_88_T01	Unknown	Unknown								chr11_09855520_09856382
VIT_12s0134g00480	-0.739148	1	2.07715	0.0016792	3.44275	0.070753	0.616365	0.256879	CHR12_JGVV134_40_T01	Myb domain protein 14	Regulation overview.Regulation of gene expression.Regulation of transcription.Transcription factor.MYB family transcription factor								chr12_08112969_08114197	AT2G31180
VIT_00s0187g00020	3.38473	1	2.09913	0.0279811	-0.887294	1	0.511498	0.92089	CHRUN_JGVV187_2_T01	No hit	No hit								chrUn_08998113_08998940
VIT_03s0038g03850	1.26186	1	2.10299	2.3e-09	0.356795	0.870603	-0.500066	0.734942	CHR3_JGVV38_88_T01	PGPS/NH21	Unknown								chr03_02814382_02815054
VIT_06s0004g01580	-0.442112	1	2.1195	0.0245266	1.43407	0.636634	-1.23087	0.100247	CHR6_JGVV4_635_T01	Lipoxygenase	Metabolism.Primary metabolism.Lipid metabolism.Fatty acid metabolism.Alpha-linolenic acid metabolism	Metabolism.Primary metabolism.Lipid metabolism.Fatty acid metabolism.Oxylipin biosynthesis							chr06_01988366_01989856	AT1G55020
VIT_18s0166g00230	0.50063	1	2.12199	0.0232523	0.260499	1	-1.40941	0.134124	CHR18_JGVV166_18_T01	S-receptor kinase	Signaling.Signaling pathway.Protein kinase								chr18_14207946_14210222	AT5G60900
VIT_17s0000g05870	1.6515	1	2.1268	0.0191424	-0.419095	1	-0.940442	0.458101	CHR17_JGVV0_399_T01	Aldose 1-epimerase protein	Metabolism.Primary metabolism.Carbohydrate metabolism.Glycolysis Gluconeogenesis	Metabolism.Primary metabolism.Carbohydrate metabolism.Monosaccharide metabolism							chr17_06410692_06413316	AT3G47800
VIT_10s0003g02040	0.838695	1	2.14167	9.91e-09	0.943942	0.487116	-0.357772	0.860226	CHR10_JGVV3_184_T01	Unknown protein	Unknown								chr10_03684611_03685828	AT5G45690
VIT_10s0071g00450	0.715985	1	2.14515	6.71e-08	1.06947	0.175559	-0.378087	0.470525	CHR10_JGVV71_66_T01	S-locus lectin protein kinase	Signaling.Signaling pathway.Protein kinase								chr10_16817906_16820444	AT2G19130
VIT_03s0038g02110	0.619786	1	2.1541	3.74e-05	1.03354	0.201659	-0.507469	0.265007	CHR3_JGVV38_255_T01	Co-chaperone-curved DNA binding protein A	Transport overview.Primary Active Transporters.P-P-bond hydrolysis-driven transporters.General Secretory Pathway (Sec)	Metabolism.Primary metabolism.Protein metabolism and modification.Protein folding.Chaperone-mediated protein folding.HSP-mediated protein folding.HSP-mediated protein folding co-chaperone							chr03_01449330_01451521	AT2G17880
VIT_01s0011g03480	0.0505253	1	2.17568	0.00753319	0.595484	1	-1.5404	0.0506389	CHR1_JGVV11_312_T01	Cinnamoyl CoA reductase	Metabolism.Secondary metabolism.Phenylpropanoid metabolism.Phenylpropanoid biosynthesis	Metabolism.Secondary metabolism.Phenylpropanoid metabolism.Lignin metabolism.Lignin biosynthesis							chr01_03147476_03149151	AT1G68540
VIT_16s0050g01400	0.803595	1	2.21922	0.0370868	-0.114119	1	-1.49993	0.13466	CHR16_JGVV50_124_T01	C2 domain-containing protein	Signaling.Signaling pathway.Protein kinase								chr16_18269683_18270408	AT3G16510
VIT_01s0137g00680	-0.383889	1	2.24557	0.0021739	1.46505	0.376055	-1.12804	0.0923961	CHR1_JGVV137_15_T01	No hit	No hit								chr01_07200345_07203120
VIT_18s0001g06090	1.01193	1	2.25655	0.00510268	2.2424	0.182065	1.03346	0.0514865	CHR18_JGVV1_338_T01	Cis-zeatin O-beta-D-glucosyltransferase	Signaling.Hormone Signaling.Cytokinin Signaling.Cytokinin metabolism.Cytokinin inactivation by glycosylation								chr18_04613633_04615316	AT1G22360
VIT_10s0003g04230	-0.776379	1	2.27863	0.00231746	2.0293	0.196189	-1.06303	0.158564	CHR10_JGVV3_376_T01	Lipase class 3	Unclear								chr10_07166478_07168040	AT1G30370
VIT_11s0052g01310	-0.630912	1	2.2893	0.000194016	1.59607	0.0621024	-1.32223	0.0630615	CHR11_JGVV52_51_T01	Xyloglucan endotransglycosylase 6	Cellular process.Cellular component organization and biogenesis.Cell wall organization and biogenesis.Cell wall metabolism.Cell wall modification.Xyloglucan modification								chr11_19007731_19010594	AT4G25810
VIT_13s0067g02930	0.296038	1	2.31071	0.00805543	0.954156	0.421212	-1.0612	0.133082	CHR13_JGVV67_65_T01	Expansin [Vitis labrusca x Vitis vinifera] EXPA8	Signaling.Hormone Signaling.Auxin Signaling.Auxin-mediated Signaling pathway	Cellular process.Cell growth and death.Cell growth							chr13_01578658_01580497	AT2G40610
VIT_14s0036g01400	-0.00709354	1	2.34434	0.018381	1.1607	0.856523	-1.15787	0.15873	CHR14_JGVV36_12_T01	Calmodulin-binding	Signaling.Signaling pathway.Calcium sensors and Signaling								chr14_12566864_12568200
VIT_18s0001g03780	0.149157	1	2.37392	0.0301077	1.4947	0.77873	-0.642681	0.667315	CHR18_RANDOM_JGVV82_13_T01	Protein kinase	Signaling.Signaling pathway.Protein kinase								chr18_random_03498970_03499935
VIT_00s0304g00060	1.41949	1	2.38497	0.0221808	-1.07341	1	-1.97486	0.0745286	CHRUN_JGVV304_5_T01	TTL1 (tetratricopetide-repeat thioredoxin-like 1)	Cellular process.Cellular homeostasis.Homeostasis of anions.Homeostasis of sulfates								chrUn_22438120_22441039	AT5G65160
VIT_07s0031g00710	-0.161764	1	2.38616	5.38e-07	1.79933	0.164552	-0.715971	0.0897602	CHR7_JGVV31_64_T01	Ethylene-responsive transcription factor ERF109	Signaling.Hormone Signaling.Ethylene Signaling.Ethylene-mediated Signaling pathway	Regulation overview.Regulation of gene expression.Regulation of transcription.Transcription factor.AP2 family transcription factor.ERF subfamily transcription factor							chr07_16884671_16885274	AT4G34410
VIT_00s0347g00050	0.93512	1	2.39625	1.77e-05	1.44514	0.167258	0.0130134	1	CHRUN_JGVV347_5_T01	Ser/Thr receptor-like kinase1	Signaling.Signaling pathway.Protein kinase								chrUn_24831449_24837755
VIT_05s0094g00260	-0.153177	1	2.39949	0.0388864	1.46032	0.937869	-1.07553	0.486873	CHR5_JGVV94_22_T01	Chitinase, class IV [Vitis vinifera]	Metabolism.Primary metabolism.Carbohydrate metabolism.Monosaccharide metabolism.Amino sugar metabolism	Response to stimulus.Stress response							chr05_23567627_23568575	AT3G54420
VIT_00s0684g00020	-1.51698	1	2.4021	0.0439492	1.1244	1	-2.83512	0.0583232	CHRUN_JGVV684_2_T01	Calmodulin binding IQD20 (IQ-domain 20)	Signaling.Signaling pathway.Calcium sensors and Signaling								chrUn_34168471_34169117
VIT_01s0026g01730	0.539448	1	2.42091	1.19e-05	1.20542	0.276696	-0.648453	0.291097	CHR1_JGVV26_92_T01	WRKY DNA-binding protein 72	Regulation overview.Regulation of gene expression.Regulation of transcription.Transcription factor.WRKY family transcription factor								chr01_10977206_10982627	AT5G15130
VIT_13s0019g01360	0.822405	1	2.43097	0.00641768	0.854001	0.882116	-0.723556	0.357564	CHR13_PDVV19_353_T01	Unknown	Unknown								chr13_02967616_02968543
VIT_07s0151g00640	2.27023	1	2.43807	6.4e-05	0.931895	0.468298	0.762889	0.849431	CHR7_JGVV151_33_T01	Globulin-1 S allele precursor	Metabolism.Primary metabolism.Generation of metabolite precursors and energy.Storage proteins								chr07_01026121_01028594	AT3G22640
VIT_04s0023g01390	1.05408	1	2.44076	5.27e-10	0.865745	0.657065	-0.547773	0.875495	CHR4_JGVV23_231_T01	Cupin family protein	Metabolism.Primary metabolism.Generation of metabolite precursors and energy.Storage proteins								chr04_17884133_17886798	AT2G18540
VIT_18s0166g00250	1.58562	1	2.46787	2.15e-08	-0.429011	0.725657	-1.31715	0.115791	CHR18_JGVV166_20_T01	No hit	No hit								chr18_14230226_14231594
VIT_08s0040g01650	0.884002	1	2.47617	0.0396313	1.22545	0.830277	-0.280894	1	CHR8_PDVV40_153_T01	Protein kinase	Signaling.Signaling pathway.Protein kinase								chr08_12787404_12787841	AT3G57120
VIT_15s0046g00010	0.0316062	1	2.47929	0.00240742	1.58017	0.488865	-0.917445	0.38931	CHR15_JGVV46_329_T01	No hit	No hit								chr15_17115386_17115722
VIT_16s0022g00440	1.07453	1	2.49837	0.000675526	0.308745	1	-1.10512	0.101739	CHR16_JGVV22_176_T01	Dynein light chain LC8-type	Cellular process.Cellular component organization and biogenesis.Cytoskeleton organization and biogenesis.Microtubule organization and biogenesis.Microtubule-driven movement								chr16_11479677_11480714	AT5G20110
VIT_13s0019g04060	0.467017	1	2.50011	0.0279354	1.6815	0.412504	-0.318059	0.95047	CHR13_JGVV19_120_T01	MLO1	Cellular process.Cell growth and death.Cell death	Response to stimulus.Stress response.Biotic stress response							chr13_05335060_05339256	AT1G61560
VIT_05s0020g03750	0.611713	1	2.53536	3.88e-06	0.899165	0.531773	-0.988704	0.0699492	CHR5_JGVV20_352_T01	Protease inhibitor/seed storage/lipid transfer protein (LTP)	Transport overview.Macromolecule transport.Lipid transport								chr05_05441311_05442316	AT3G22620
VIT_00s0203g00080	-0.725445	1	2.53794	0.00521381	2.24299	0.107625	-0.995493	0.289668	CHRUN_JGVV203_7_T01	Mother of ft (MFT)	Unclear								chrUn_11888686_11889677	AT1G18100
VIT_14s0068g01920	-0.108655	1	2.55987	0.0233846	1.72211	0.706647	-0.928593	0.591266	CHR14_JGVV68_182_T01	Peroxidase	Metabolism.Primary metabolism.Amino acid metabolism.Aromatic amino acid metabolism.Phenylalanine metabolism.Phenylalanine biosynthesis	Metabolism.Cellular metabolism.Methane metabolism	Response to stimulus.Stress response.Abiotic stress response.Oxidative stress response						chr14_25593759_25595672	AT5G14130
VIT_14s0108g00300	0.398468	1	2.56968	0.00755286	1.16129	0.825798	-0.995051	0.342876	CHR14_JGVV108_29_T01	Leucine Rich Repeat receptor-like kinase	Signaling.Signaling pathway.Protein kinase								chr14_29078749_29081263	AT4G08850
VIT_10s0116g01840	1.57602	1	2.57667	0.00320734	-0.124279	1	-1.0644	0.189867	CHR10_JGVV116_113_T01	No hit	No hit								chr10_01108247_01108900
VIT_01s0137g00700	0.890845	1	2.59708	0.00449469	0.398673	1	-1.31385	0.133414	CHR1_JGVV137_13_T01	Lipase GDSL	Unclear								chr01_07230367_07232691	AT5G14450
VIT_00s0125g00220	0.935148	1	2.62699	0.0321339	-0.583839	1	-2.22735	0.107297	CHRUN_JGVV125_18_T01	Serine/theronine protein kinase 2	Signaling.Signaling pathway.Protein kinase								chrUn_01743494_01781518	AT1G56140
VIT_00s0294g00080	0.815802	1	2.62892	0.0460007	2.79818	0.0840753	1.0286	0.184612	CHRUN_JGVV294_6_T01	Receptor kinase homolog LRK10	Signaling.Signaling pathway.Protein kinase								chrUn_21976630_21977735	AT1G66920
VIT_08s0007g06040	1.72919	1	2.6303	0.00168722	0.172379	1	-0.728176	0.64295	CHR8_JGVV7_279_T01	Beta-1,3-glucanase	Metabolism.Primary metabolism.Carbohydrate metabolism.Polysaccharide metabolism.Beta-1,3 glucan metabolism.Beta-1,3 glucan catabolism								chr08_19873173_19874671	AT3G57240
VIT_13s0074g00570	0.0339921	1	2.65965	2.31e-05	1.65	0.0715145	-0.962815	0.0933683	CHR13_JGVV74_43_T01	Gamma-aminobutyric acid transporter	Transport overview.Electrochemical Potential-driven Transporters.Porters.Amino Acid/Auxin Permease	Transport overview.Macromolecule transport.Amino acid transport							chr13_08552920_08555630	AT1G08230
VIT_01s0010g03670	0.265555	1	2.66242	3.37e-05	1.8979	0.25352	-0.475996	0.567279	CHR1_JGVV10_275_T01	Unknown protein	Unknown								chr01_21029915_21031390	AT2G23520
VIT_13s0019g01700	2.18546	0.995765	2.69459	1.98e-05	-0.678897	1	-1.17478	0.0551874	CHR13_JGVV19_334_T01	Scarecrow transcription factor 14 (SCL14)	Regulation overview.Regulation of gene expression.Regulation of transcription.Transcription factor.GRAS family transcription factor								chr13_03150553_03152844	AT1G07530
VIT_07s0031g02400	0.0682848	1	2.70175	0.0343391	0.308404	1	-2.30371	0.0718172	CHR7_JGVV31_218_T01	Amino acid permease	Transport overview.Electrochemical Potential-driven Transporters.Porters.Amino Acid/Auxin Permease	Transport overview.Macromolecule transport.Amino acid transport							chr07_18540755_18543956	AT2G01170
VIT_12s0055g00920	4.95954	1	2.70614	0.00160332	-3.75094	0.358477	-1.3143	0.371239	CHR12_JGVV55_71_T01	Aspartate aminotransferase	Metabolism.Primary metabolism.Amino acid metabolism.Alanine and aspartate metabolism	Metabolism.Primary metabolism.Amino acid metabolism.Cysteine metabolism	Metabolism.Primary metabolism.Amino acid metabolism.Arginine and proline metabolism	Metabolism.Primary metabolism.Amino acid metabolism.Aromatic amino acid metabolism.Tyrosine metabolism	Metabolism.Primary metabolism.Amino acid metabolism.Aromatic amino acid metabolism.Phenylalanine metabolism.Phenylalanine biosynthesis	Metabolism.Primary metabolism.Amino acid metabolism.Aromatic amino acid metabolism.Aromatic amino acid biosynthesis	Metabolism.Primary metabolism.Carbon fixation	Metabolism.Secondary metabolism.Primary amino acids derivated metabolism.Alkaloid metabolism	chr12_14336942_14340703	AT2G13810
VIT_07s0104g00280	0.465043	1	2.75469	0.0317622	1.08616	1	-1.14238	0.358124	CHR7_JGVV104_147_T01	No hit	No hit								chr07_01525790_01526210
VIT_18s0001g04280	4.22399	1	2.79021	0.028439	0.831216	1	2.21407	0.361019	CHR18_RANDOM_JGVV82_35_T01	(-)-germacrene D synthase	Metabolism.Secondary metabolism.Terpenoid metabolism.Terpenoid biosynthesis	Metabolism.Secondary metabolism.Terpenoid metabolism.Sesquiterpenoid metabolism.Sesquiterpenoid biosynthesis							chr18_random_03776068_03798237	AT5G23960
VIT_19s0014g04210	0.505827	1	2.8896	0.00992025	0.773194	1	-1.55559	0.158363	CHR19_JGVV14_373_T01	S-locus protein kinase	Signaling.Signaling pathway.Protein kinase								chr19_04507989_04516227	AT4G27290
VIT_11s0016g02780	0.911037	1	2.89947	0.000194981	1.16543	0.871192	-0.889049	0.368473	CHR11_JGVV16_242_T01	Myb domain protein 68	Regulation overview.Regulation of gene expression.Regulation of transcription.Transcription factor.MYB family transcription factor								chr11_02193249_02194453	AT3G49690
VIT_02s0025g00530	-0.580566	1	2.91687	0.00143591	1.99479	0.505644	-1.54409	0.0849805	CHR2_JGVV25_50_T01	Unknown	Unknown								chr02_00641176_00641930
VIT_00s0258g00140	0.891328	1	2.9202	0.0115209	1.9402	0.478005	-0.0421112	1	CHRUN_JGVV258_12_T01	Brassinosteroid insensitive 1-associated receptor kinase 1	Signaling.Hormone Signaling.Brassinosteroid Signaling.Brassinosteroid-mediated Signaling pathway	Response to stimulus.Stress response.Biotic stress response.Plant-pathogen interaction							chrUn_18352991_18355943
VIT_13s0067g01880	0.841603	1	3.00603	0.0476518	0.287148	1	-1.79648	0.270283	CHR13_JGVV67_132_T01	Other LOB domain-containing protein ASL5	Regulation overview.Regulation of gene expression.Regulation of transcription.Transcription factor.AS2 family transcription factor								chr13_01022072_01022675	AT2G30130
VIT_04s0008g01610	5.20611	1	3.01095	0.0367077	-1.77419	1	0.709486	0.928468	CHR4_JGVV8_149_T01	Heat shock protein 17.6 kDa class II	Metabolism.Primary metabolism.Protein metabolism and modification.Protein folding.Chaperone-mediated protein folding.HSP-mediated protein folding	Metabolism.Primary metabolism.Protein metabolism and modification.Protein processing in endoplasmic reticulum							chr04_01255490_01256222
VIT_13s0019g01310	0.624897	1	3.01898	0.0329412	1.05619	1	-1.272	0.581237	CHR13_JGVV19_355_T01	DC1 domain-containing protein	Unknown								chr13_02927067_02928332	AT2G16050
VIT_16s0022g00700	1.07443	1	3.08708	0.00576205	1.45312	0.938234	-0.502906	0.828092	CHR16_JGVV22_155_T01	Pectinesterase family	Cellular process.Cellular component organization and biogenesis.Cell wall organization and biogenesis.Cell wall metabolism.Cell wall modification.Pectin modification								chr16_12106592_12109138	AT2G45220
VIT_11s0052g01460	0.628196	1	3.10693	4.71e-06	1.99843	0.127447	-0.469296	0.536829	CHR11_JGVV52_36_T01	Receptor kinase TRKe	Signaling.Signaling pathway.Protein kinase								chr11_19170563_19173539	AT3G47580
VIT_04s0069g00970	0.717299	1	3.11217	0.00661821	1.72012	0.612819	-0.638506	0.707838	CHR4_JGVV69_71_T01	WRKY DNA-binding protein 51	Regulation overview.Regulation of gene expression.Regulation of transcription.Transcription factor.WRKY family transcription factor								chr04_09399822_09400803	AT5G64810
VIT_00s0404g00100	0.115216	1	3.11685	0.0288241	0.226292	1	-2.73391	0.0964133	CHRUN_JGVV404_10_T01	Syntaxin of plants 124	Cellular process.Cellular transport.Protein trafficking.Vesicle-mediated trafficking.SNARE interactions in vesicular transport	Transport overview.Channels and pores.Vesicle Fusion Pores.Synaptosomal Vesicle Fusion Pore							chrUn_27744369_27745439
VIT_02s0025g04870	0.529389	1	3.12216	1.52e-05	1.57597	0.533453	-0.95538	0.145268	CHR2_JGVV25_443_T01	No hit	No hit								chr02_04398446_04399306
VIT_03s0132g00340	0.228524	1	3.12727	2.37e-12	1.87263	0.0611665	-1.0359	0.11518	CHR3_JGVV132_27_T01	Wall-associated receptor kinase-like 10	Signaling.Signaling pathway.Protein kinase								chr03_11870162_11872623	AT1G16120
VIT_15s0048g00190	-0.346201	1	3.13264	0.0232682	3.4389	0.119962	-0.00700251	1	CHR15_JGVV48_265_T01	SPX (SYG1/Pho81/XPR1) domain-containing protein	Transport overview.Electrochemical Potential-driven Transporters.Porters.Phosphate Permease (Pho1)								chr15_14297496_14300079	AT2G45130
VIT_11s0052g01810	-0.922336	1	3.20242	0.0143905	2.99196	0.213346	-1.06882	0.493525	CHR11_JGVV52_5_T01	Protein kinase	Signaling.Signaling pathway.Protein kinase								chr11_19627835_19630993	AT5G57670
VIT_06s0004g02490	0.441425	1	3.21005	0.0136704	2.1581	0.678295	-0.525769	0.829954	CHR6_JGVV4_555_T01	ABC transporter G member 1	Transport overview.Macromolecule transport.Multidrug transport.Multidrug ABC transport								chr06_02981734_02995237	AT5G60740
VIT_08s0007g08750	0.525746	1	3.23643	1.12e-05	1.5029	0.674722	-1.23672	0.107533	CHR8_JGVV7_28_T01	Heat shock transcription factor B3	Metabolism.Primary metabolism.Protein metabolism and modification.Protein folding.Chaperone-mediated protein folding.HSP-mediated protein folding	Regulation overview.Regulation of gene expression.Regulation of transcription.Transcription factor.HSF family transcription factor	Response to stimulus.Stress response.Abiotic stress response.Temperature stress response						chr08_22132315_22133750	AT2G41690
VIT_16s0100g00930	-0.581276	1	3.26621	0.000114281	2.35154	0.604761	-1.64984	0.0671059	CHR16_JGVV100_37_T01	Stilbene synthase 2	Metabolism.Secondary metabolism.Phenylpropanoid metabolism.Phenylpropanoid biosynthesis	Metabolism.Cellular metabolism.Phytoalexin metabolism.Phytoalexin biosynthesis	Metabolism.Secondary metabolism.Phenylpropanoid metabolism.Stilbenoid metabolism.Stilbenoid biosynthesis						chr16_16408318_16409839
VIT_09s0002g02950	4.36129	1	3.27644	0.000257518	-3.03623	0.674722	-1.83017	0.0591336	CHR9_JGVV2_267_T01	No hit	No hit								chr09_02667046_02668499
VIT_14s0128g00540	0.723796	1	3.29059	0.0129308	0.807427	1	-1.74903	0.175019	CHR14_JGVV128_53_T01	Germin-like protein 3 [Vitis vinifera]	Metabolism.Primary metabolism.Generation of metabolite precursors and energy.Storage proteins								chr14_03138015_03138965	AT5G39120
VIT_18s0001g01530	-0.614124	1	3.33312	0.000850551	2.85528	0.0513322	-1.05405	0.304318	CHR18_JGVV1_101_T01	No hit	No hit								chr18_02086640_02087608
VIT_04s0008g01840	0.11409	1	3.36801	0.0057462	1.01032	1	-2.15902	0.0570898	CHR4_JGVV8_171_T01	TT2 (transparent testa 2)	Cellular process.Cell growth and death	Regulation overview.Regulation of gene expression.Regulation of transcription.Transcription factor.MYB family transcription factor							chr04_01467631_01468488	AT5G35550
VIT_15s0048g01320	-0.360973	1	3.37532	0.00549534	1.5131	1	-2.15749	0.0564069	CHR15_JGVV48_158_T01	Gibberellin 20-oxidase	Metabolism.Secondary metabolism.Terpenoid metabolism.Diterpenoid metabolism.Diterpenoid biosynthesis	Signaling.Hormone Signaling.Gibberellic acid Signaling.Gibberellic acid metabolism.Gibberellic acid biosynthesis							chr15_15453736_15455160	AT5G51810
VIT_16s0098g00860	2.25277	1	3.41187	2.8e-12	0.958444	0.738718	-0.246167	1	CHR16_JGVV98_105_T01	Flavanone 3-hydroxylase	Metabolism.Secondary metabolism.Phenylpropanoid metabolism.Flavonoid metabolism.Flavonoid biosynthesis								chr16_21183195_21186806	AT5G24530
VIT_05s0062g00810	4.54619	1	3.44891	0.000234444	-1.09125	1	-0.0644487	1	CHR5_JGVV62_61_T01	Lipoprotein	Unknown								chr05_19111223_19112431	AT1G05510
VIT_00s0226g00080	0.646296	1	3.46602	0.0220559	0.999094	1	-1.72683	0.287774	CHRUN_JGVV226_8_T01	R protein PRF disease resistance protein	Response to stimulus.Stress response.Biotic stress response.Plant-pathogen interaction.R proteins from Plant-pathogen interaction								chrUn_14856735_14860814
VIT_02s0025g00540	-0.303703	1	3.51156	0.00370271	1.50785	1	-2.28278	0.087623	CHR2_PDVV25_52_T01	Unknown	Unknown								chr02_00647600_00648181
VIT_08s0040g00150	0.0820151	1	3.57131	0.0346984	0.271645	1	-3.15571	0.0599056	CHR8_JGVV40_303_T01	PQ-loop repeat / transmembrane	Transport overview.Electrochemical Potential-driven Transporters.Porters.Lysosomal Cystine Transporter	Transport overview.Macromolecule transport							chr08_11091328_11096794	AT2G41050
VIT_10s0042g00630	-0.142555	1	3.60456	0.0118455	2.98665	0.189943	-0.675401	0.8034	CHR10_JGVV42_46_T01	SET domain-containing protein	Regulation overview.Regulation of gene expression.Regulation of transcription.Transcription factor.SET PCG family transcription factor								chr10_13766843_13767491	AT4G15180
VIT_18s0001g01460	1.68038	1	3.68619	0.000984734	1.62535	0.809649	-0.353061	0.985071	CHR18_JGVV1_96_T01	No hit	No hit								chr18_02028167_02028620
VIT_15s0048g00700	0.618134	1	3.74011	0.000825622	1.02582	1	-1.99596	0.0613072	CHR15_JGVV48_217_T01	Unknown protein	Unknown								chr15_14837974_14838725	AT2G45360
VIT_02s0025g04230	7.40189	1	3.95532	4.15e-14	-2.37002	0.359095	1.0506	0.899844	CHR2_JGVV25_383_T01	Thaumatin [Vitis vinifera]	Response to stimulus.Stress response								chr02_03754936_03755636	AT4G11650
VIT_02s0025g04270	6.2206	1	3.95545	6.65e-28	-1.67551	0.189905	0.753383	0.996706	CHR2_JGVV25_387_T01	Thaumatin	Response to stimulus.Stress response								chr02_03796859_03797681	AT4G11650
VIT_16s0098g01160	2.24836	0.819652	3.95643	6.89e-39	0.0620887	1	-1.63419	0.1215	CHR16_JGVV98_78_T01	Subtilisin protease	Transport overview.Channels and pores.â”œÆ’-Barrel porins.Autotransporter	Metabolism.Primary metabolism.Protein metabolism and modification.Proteolysis.Peptidase-mediated proteolysis.Subtilase-mediated proteolysis							chr16_21420064_21423364	AT1G32940
VIT_05s0049g00620	3.17075	1	3.95956	6.5e-21	-0.895494	0.544282	-1.81398	0.383738	CHR5_JGVV49_55_T01	No hit	No hit								chr05_07657745_07659654
VIT_09s0002g05810	0.799112	1	4.01451	2.18e-07	2.33953	0.0660478	-0.873793	0.614859	CHR9_JGVV2_524_T01	Boron transporter-like protein 4	Transport overview.Electrochemical Potential-driven Transporters.Porters.Anion Exchanger	Transport overview.Ion transport.Anion transport							chr09_05612730_05616661	AT1G15460
VIT_18s0166g00260	2.87643	0.0191316	4.06297	2.71e-15	0.717881	0.564604	-0.467823	0.770682	CHR18_JGVV166_21_T01	No hit	No hit								chr18_14233967_14234837
VIT_18s0001g14420	1.35567	1	4.10123	0.000124687	1.00342	1	-1.65251	0.0765867	CHR18_JGVV1_1081_T01	Unknown	Unknown								chr18_12403268_12404144
VIT_03s0063g01140	0.659366	1	4.11238	0.000892869	1.93036	0.867824	-1.43678	0.202396	CHR3_JGVV63_105_T01	Map kinase substrate 1 MKS1	Signaling.Signaling pathway.Protein kinase.MAPK cascade								chr03_04640645_04641751	AT3G50440
VIT_18s0001g09680	-0.471805	1	4.14063	3.92e-05	3.2811	0.101724	-1.24126	0.136995	CHR18_JGVV1_638_T01	No hit	No hit								chr18_08064947_08065402
VIT_05s0049g00690	2.34472	1	4.20807	5.66e-63	-0.533614	0.674722	-2.41985	0.200101	CHR5_PDVV49_60_T01	No hit	No hit								chr05_07713407_07713934
VIT_14s0066g02090	0.419191	1	4.23653	1.36e-05	3.91266	0.0598614	0.115938	1	CHR14_JGVV66_193_T01	AAA-type ATPase	Diverse functions.Gene family with diverse functions.AAA-type ATPase domain family								chr14_28348200_28349805	AT5G40010
VIT_02s0154g00160	0.990902	1	4.26114	8.14e-06	1.89436	0.660957	-1.35925	0.150911	CHR2_JGVV154_14_T01	flavin-containing monooxygenase family protein / FMO family protein	Metabolism.single reactions	Metabolism.Cellular metabolism.Oxidation reduction.Flavin-containing monooxygenase							chr02_04952235_04956004	AT1G62600
VIT_08s0040g02170	1.55122	1	4.31302	1.29e-10	1.5985	0.531473	-1.15195	0.0530337	CHR8_JGVV40_111_T01	MLO6 (mildew resistance locus O 6)	Cellular process.Cell growth and death.Cell death	Response to stimulus.Stress response.Biotic stress response							chr08_13284456_13288355	AT1G61560
VIT_00s0322g00010	0.700084	1	4.32305	5.88e-05	2.93595	0.231507	-0.637623	0.649642	CHRUN_JGVV322_1_T01	Cyclin-D like protein	Cellular process.Cell growth and death	Regulation overview.Regulation of cell cycle							chrUn_23190305_23191587	AT4G34160
VIT_14s0081g00030	1.95734	1	4.34201	2.89e-27	0.727738	0.539335	-1.63526	0.20738	CHR14_JGVV81_67_T01	Pathogenesis-related protein-4 (Chitinase )	Metabolism.Primary metabolism.Carbohydrate metabolism.Monosaccharide metabolism.Amino sugar metabolism	Response to stimulus.Stress response							chr14_07588347_07588991	AT3G04720
VIT_03s0091g00160	2.18955	1	4.55477	1.49e-18	0.282745	1	-2.05983	0.193823	CHR3_JGVV91_103_T01	NtPRp27 secretory protein	Response to stimulus.Stress response.Biotic stress response								chr03_06406167_06406991	AT2G15220
VIT_16s0050g02220	2.78437	1	4.55916	1.14e-24	1.58197	0.211609	-0.219476	1	CHR16_JGVV50_56_T01	Acidic endochitinase (CHIB1)	Metabolism.Primary metabolism.Carbohydrate metabolism.Monosaccharide metabolism.Amino sugar metabolism	Response to stimulus.Stress response							chr16_19180654_19188753	AT5G24090
VIT_14s0068g02220	0.733146	1	4.5855	0.0414656	3.64572	0.478005	0.162121	1	CHR14_PDVV68_218_T01	HcrVf1 protein	Diverse functions.Gene family with diverse functions.NBS-LRR superfamily	Response to stimulus.Stress response.Biotic stress response							chr14_25801943_25802362	AT2G34930
VIT_13s0019g03530	0.159663	1	4.60739	0.03379	2.78451	0.941597	-1.33653	0.471175	CHR13_JGVV19_170_T01	No hit	No hit								chr13_04656699_04657385
VIT_01s0011g03020	0.0832146	1	4.72855	0.0200359	2.78451	0.941597	-1.48611	0.276073	CHR1_JGVV11_355_T01	HAK5 (High affinity K+ transporter 5)	Transport overview.Electrochemical Potential-driven Transporters.Porters.K+ uptake porter (aka permease)	Transport overview.Ion transport.Cation transport.Potassium transport							chr01_02699631_02703068	AT4G13420
VIT_03s0088g00700	1.09938	1	4.7647	2.52e-05	2.71275	0.291596	-0.869291	0.499433	CHR3_JGVV88_50_T01	Pathogenesis related protein 1 precursor (pr1 gene)	Signaling.Hormone Signaling.Jasmonate salicylate signaling.Jasmonate Signaling.Jasmonate-mediated Signaling pathway	Response to stimulus.Stress response.Biotic stress response.Plant-pathogen interaction	Signaling.Hormone Signaling.Jasmonate salicylate signaling.Salicylic acid Signaling.Salicylic acid-responsive						chr03_08911524_08912111	AT1G50060
VIT_03s0132g00380	0.521533	1	4.84869	0.0114668	3.34666	0.674722	-0.65893	0.927384	CHR3_JGVV132_30_T01	Wall-associated kinase 1 (WAK1)	Signaling.Signaling pathway.Protein kinase								chr03_11916489_11917403	AT1G16120
VIT_10s0071g00470	1.95106	1	4.85739	0.0124071	0	1	-2.42985	0.189036	CHR10_JGVV71_64_T01	GRAM domain-containing protein / ABA-responsive	Unknown								chr10_16825686_16826605	AT5G08350
VIT_13s0019g01210	-1.50345	1	4.90159	0.0256924	3.63627	0.478005	-2.46623	0.174926	CHR13_RANDOM_JGVV143_24_T01	Dirigent protein pDIR14	Response to stimulus.Stress response.Biotic stress response								chr13_random_02867042_02867807	AT2G21100
VIT_14s0030g01450	1.93629	1	4.90159	0.0256924	0	1	-2.46623	0.174926	CHR14_JGVV30_79_T01	Glyoxal oxidase	Unclear								chr14_06054487_06056034	AT3G57620
VIT_12s0059g02600	3.30156	1	4.9515	0.0133682	0	1	-1.11673	0.770922	CHR12_JGVV59_247_T01	Receptor protein kinase RK20-1	Signaling.Signaling pathway.Protein kinase								chr12_07340990_07343404	AT3G22060
VIT_08s0032g00710	2.72465	1	5.06601	0.0068319	0	1	-1.80652	0.171235	CHR8_JGVV32_57_T01	CXE carboxylesterase	Metabolism.Cellular metabolism.Esterase activity								chr08_04203157_04205774	AT5G06570
VIT_16s0148g00360	1.73149	1	5.07251	0.00690241	3.94725	0.325228	0.922637	0.452965	CHR16_JGVV148_26_T01	PR5K (PR5-like receptor kinase)	Signaling.Signaling pathway.Protein kinase								chr16_20360992_20364530
VIT_13s0067g03070	0.920913	1	5.07388	0.00699985	1.98498	1	-1.80686	0.17916	CHR13_JGVV67_53_T01	ARR17 typeA	Signaling.Hormone Signaling.Cytokinin Signaling.Cytokinin-mediated Signaling pathway	Regulation overview.Regulation of gene expression.Regulation of transcription.Transcription factor.Orphans Response reg family transcription factor							chr13_01666120_01668610	AT3G56380
VIT_12s0059g02630	1.27894	1	5.11925	0.0129482	3.27179	0.674722	-0.190299	1	CHR12_JGVV59_249_T01	Ankyrin repeat protein family	Transport overview.Accessory factors involved in transport.Auxiliary transport proteins.Ankyrin	Diverse functions.Gene family with diverse functions.Ankyrin domain family							chr12_07351464_07353309
VIT_06s0061g01400	0.903581	1	5.15754	0.00610783	1.98498	1	-1.89832	0.189763	CHR6_JGVV61_22_T01	CBF transcription factor [Vitis vinifera]	Signaling.Hormone Signaling.Ethylene Signaling.Ethylene-mediated Signaling pathway	Regulation overview.Regulation of gene expression.Regulation of transcription.Transcription factor.AP2 family transcription factor.DREB subfamily transcription factor	Response to stimulus.Stress response.Abiotic stress response.Temperature stress response.Cold stress response						chr06_19254403_19255122	AT4G25490
VIT_03s0088g00750	3.79398	1	5.1748	0.00548448	1.98498	1	0.976802	0.611294	CHR3_JGVV88_45_T01	Pathogenesis related protein 1 precursor [Vitis vinifera]	Signaling.Hormone Signaling.Jasmonate salicylate signaling.Jasmonate Signaling.Jasmonate-mediated Signaling pathway	Response to stimulus.Stress response.Biotic stress response.Plant-pathogen interaction	Signaling.Hormone Signaling.Jasmonate salicylate signaling.Salicylic acid Signaling.Salicylic acid-responsive						chr03_08949588_08950233	AT4G33720
VIT_09s0002g06070	5.08074	1	5.20407	5.2e-22	-2.47959	0.191408	-2.67646	0.424328	CHR9_JGVV2_547_T01	Late embryogenesis abundant protein	Response to stimulus.Stress response.Abiotic stress response.Desiccation stress response								chr09_05883040_05883957	AT1G52690
VIT_08s0007g04240	4.70033	1	5.2244	1.09e-10	-1.36318	1	-1.89732	0.642634	CHR8_JGVV7_448_T01	Late embryogenesis abundant protein	Response to stimulus.Stress response.Abiotic stress response.Desiccation stress response								chr08_18215451_18217217	AT2G36640
VIT_06s0004g01990	2.27554	0.804808	5.23117	6.01e-08	2.92318	0.218505	0.047773	1	CHR6_JGVV4_596_T01	No hit	No hit								chr06_02429809_02430850
VIT_19s0014g04810	1.95106	1	5.25919	0.00281796	0	1	-2.83055	0.0583837	CHR19_JGVV14_426_T01	Vetispiradiene synthase	Metabolism.Secondary metabolism.Terpenoid metabolism.Terpenoid biosynthesis								chr19_05156208_05159153	AT5G23960
VIT_18s0041g00980	1.00781	1	5.37934	0.0133682	3.63627	0.478005	-0.388707	0.983629	CHR18_JGVV41_121_T01	UDP-glucose: anthocyanidin 5,3-O-glucosyltransferase	Metabolism.Secondary metabolism.Phenylpropanoid metabolism.Flavonoid metabolism.Flavonoid biosynthesis.Anthocyanin biosynthesis								chr18_25500033_25501966	AT3G16520
VIT_13s0084g00060	0.903581	1	5.39184	0.0138045	1.98498	1	-2.12169	0.17867	CHR13_JGVV84_6_T01	R protein MLA10	Response to stimulus.Stress response.Biotic stress response.Plant-pathogen interaction.R proteins from Plant-pathogen interaction								chr13_18564206_18567244	AT3G14470
VIT_06s0061g00120	2.76432	1	5.44647	9.5e-11	2.27163	0.480159	-0.328916	1	CHR6_JGVV61_137_T01	Beta-1,3-glucanase [Vitis riparia]	Metabolism.Primary metabolism.Carbohydrate metabolism.Polysaccharide metabolism.Beta-1,3 glucan metabolism.Beta-1,3 glucan catabolism								chr06_17352205_17354052	AT3G57240
VIT_14s0108g00520	5.4331	1	5.48901	0.00105365	0	1	0.502901	1	CHR14_JGVV108_51_T01	Protease inhibitor/seed storage/lipid transfer protein (LTP)	Transport overview.Macromolecule transport.Lipid transport								chr14_29290420_29291139	AT4G33355
VIT_06s0061g00780	1.93629	1	5.51175	0.00955313	0	1	-3.06884	0.0886081	CHR6_JGVV61_80_T01	Zinc finger (C2H2 type) family	Regulation overview.Regulation of gene expression.Regulation of transcription.Transcription factor.C2H2 family transcription factor								chr06_18312413_18313585
VIT_03s0088g00710	3.47009	0.613448	6.13384	1.4e-10	3.56071	0.124069	0.985931	0.484941	CHR3_JGVV88_49_T01	Pathogenesis-related protein 1 precursor (PRP 1)	Signaling.Hormone Signaling.Jasmonate salicylate signaling.Jasmonate Signaling.Jasmonate-mediated Signaling pathway	Response to stimulus.Stress response.Biotic stress response.Plant-pathogen interaction	Signaling.Hormone Signaling.Jasmonate salicylate signaling.Salicylic acid Signaling.Salicylic acid-responsive						chr03_08916223_08916893	AT2G14580
VIT_02s0025g04310	2.96063	1	6.98591	1.64e-143	0.721075	0.374671	-3.27765	0.0612967	CHR2_JGVV25_391_T01	Thaumatin	Response to stimulus.Stress response								chr02_03809792_03812825	AT4G11650
VIT_02s0025g04260	7.48854	1	8.41143	8.82e-21	0	1	-0.33006	1	CHR2_JGVV25_386_T01	Osmotin [Vitis vinifera]	Response to stimulus.Stress response.Abiotic stress response.Osmotic stress response	Response to stimulus.Stress response.Biotic stress response							chr02_03790318_03791112	AT4G11650
VIT_18s0001g01610	5.79236	1	8.46434	7.8e-15	0	1	-2.10617	0.409276	CHR18_RANDOM_JGVV126_9_T01	Heat shock protein 16.9 kDa class I	Metabolism.Primary metabolism.Protein metabolism and modification.Protein folding.Chaperone-mediated protein folding.HSP-mediated protein folding	Metabolism.Primary metabolism.Protein metabolism and modification.Protein processing in endoplasmic reticulum							chr18_random_02183404_02184271	AT1G53540
VIT_05s0077g01560	3.18341	1	8.58283	1.06e-24	1.88464	0.630109	-3.43338	0.101545	CHR5_JGVV77_127_T01	Pathogenesis protein 10.3 [Vitis quinquangularis]	Response to stimulus.Stress response.Biotic stress response								chr05_01246927_01251185
VIT_02s0025g04250	5.9983	1	9.00741	1.68e-23	1.98498	1	-0.624464	0.955341	CHR2_JGVV25_385_T01	Osmotin	Response to stimulus.Stress response.Abiotic stress response.Osmotic stress response	Response to stimulus.Stress response.Biotic stress response							chr02_03775409_03776121	AT4G11650
VIT_00s0324g00050	-2.59656	1	10.3741	1.87e-75	-0.361509	1	-13.5918	9.21e-77	CHRUN_JGVV324_5_T01	UDP-glucose glucosyltransferase	Metabolism.Primary metabolism.Carbohydrate metabolism.Polysaccharide metabolism.Starch and sucrose metabolism	Metabolism.Secondary metabolism.Aromatic compound metabolism.Aromatic compound glysosylation							chrUn_23429954_23438412	AT1G22340
VIT_09s0002g01320	0	1	10.0406	3.26e-60	-1.75869	1	-11.9127	1.01e-54	CHR9_JGVV2_112_T01	Germin-like protein	Metabolism.Primary metabolism.Generation of metabolite precursors and energy.Storage proteins								chr09_01099947_01100820
VIT_04s0079g00690	-3.18395	1	11.957	3.89e-80	3.40238	0.478005	-11.7863	1.16e-76	CHR4_JGVV79_54_T01	Glutathione S-transferase 26 GSTF12	Metabolism.Primary metabolism.Coenzyme and prosthetic group metabolism.Peptide derived compounds biosynthesis.Glutathione metabolism	Response to stimulus.Stress response.Abiotic stress response.Oxidative stress response							chr04_11505001_11507285	AT5G17220
VIT_06s0009g02590	-1.4568	1	11.0522	6.37e-85	1.11764	1	-11.4771	1.66e-79	CHR6_JGVV9_102_T01	Pectinesterase family	Cellular process.Cellular component organization and biogenesis.Cell wall organization and biogenesis.Cell wall metabolism.Cell wall modification.Pectin modification								chr06_15354112_15355915	AT2G45220
VIT_18s0001g01480	0	1	11.6103	7.31e-59	0	1	-11.4395	6.06e-56	CHR18_JGVV1_98_T01	No hit	No hit								chr18_02050288_02050581
VIT_02s0033g00410	-3.13044	1	5.83808	1.94e-57	-1.61159	0.574388	-10.9461	1.88e-67	CHR2_JGVV33_33_T01	Myb VvMYBA1	Regulation overview.Regulation of gene expression.Regulation of transcription.Transcription factor.MYB family transcription factor								chr02_14239792_14240808
VIT_04s0008g05350	-1.82107	1	7.18298	1.11e-11	-1.42076	1	-10.7601	7.09e-09	CHR4_JGVV8_498_T01	Serine hydrolase [Vitis vinifera]	Metabolism.Primary metabolism.Amino acid metabolism.Glycine, serine, and threonine metabolism	Metabolism.Primary metabolism.Amino acid metabolism.Amino acid catabolism	Metabolism.Primary metabolism.Amino acid metabolism.Serine metabolism.Serine catabolism						chr04_04818299_04819293	AT5G16080
VIT_02s0033g00390	0	1	7.91757	2.01e-55	-2.54784	0.941597	-10.6075	4.23e-55	CHR2_JGVV33_31_T01	Myb domain protein 113	Regulation overview.Regulation of gene expression.Regulation of transcription.Transcription factor.MYB family transcription factor								chr02_14179728_14180733	AT1G66380
VIT_18s0117g00590	-1.82107	1	10.3782	9.65e-08	1.98498	1	-10.2075	5.94e-06	CHR18_JGVV117_2_T01	Laccase	Metabolism.single reactions	Transport overview.Incompletely characterized transport systems.Recognized transporters of unknown biochemical mechanism.Iron/Lead Transporter.Oxidase-dep Fe2+ Transporter	Metabolism.Secondary metabolism.Phenylpropanoid metabolism.Lignin metabolism	Response to stimulus.Stress response.Abiotic stress response.Oxidative stress response					chr18_24119019_24122027	AT5G09360
VIT_12s0035g01000	0	1	10.2478	4.49e-11	0	1	-10.0771	2.24e-08	CHR12_JGVV35_113_T01	Serine protease inhibitor, serine-type	Metabolism.Primary metabolism.Protein metabolism and modification.Proteolysis.Protease inhibition								chr12_20686937_20688139
VIT_03s0063g01280	0	1	6.77091	8.45e-11	-3.06928	0.674722	-10.0075	4.59e-10	CHR3_JGVV63_117_T01	Gibberellin 20 oxidase 2	Metabolism.Secondary metabolism.Terpenoid metabolism.Diterpenoid metabolism.Diterpenoid biosynthesis	Signaling.Hormone Signaling.Gibberellic acid Signaling.Gibberellic acid metabolism.Gibberellic acid biosynthesis							chr03_04733071_04734014	AT3G19000
VIT_13s0158g00130	0	1	5.13055	4.65e-29	-4.67899	0.0899668	-9.9816	2.1e-38	CHR13_JGVV158_11_T01	Lactoylglutathione lyase	Metabolism.Primary metabolism.Carbohydrate metabolism.Monosaccharide metabolism.Pyruvate metabolism	Metabolism.Primary metabolism.Organic acid metabolism.Pyruvate fermentation	Response to stimulus.Stress response.Abiotic stress response.Oxidative stress response						chr13_21021503_21029782	AT2G28420
VIT_13s0019g01280	1.90289	1	8.30579	1.12e-62	-3.70419	0.517567	-9.94411	1.17e-69	CHR13_JGVV19_356_T01	DC1 domain-containing protein	Unknown								chr13_02899503_02900422
VIT_04s0044g00270	0	1	9.53502	2.78e-14	0	1	-9.36453	1.16e-13	CHR4_JGVV44_147_T01	Monooxygenase (MO3)	Unclear								chr04_20960379_20962863	AT4G38540
VIT_16s0039g02230	0.0820151	1	8.3128	5.04e-64	-0.986881	1	-9.2579	1.03e-63	CHR16_JGVV39_148_T01	UDP-glucose:flavonoid 3-O-glucosyltransferase	Metabolism.Secondary metabolism.Phenylpropanoid metabolism.Flavonoid metabolism.Flavonoid biosynthesis.Flavonoid-glycoside biosynthesis								chr16_02333168_02334679	AT5G17050
VIT_02s0033g00380	-1.86905	1	7.24967	8.88e-27	0.271645	1	-9.1253	7.81e-27	CHR2_JGVV33_30_T01	Myb VvMYBA1	Regulation overview.Regulation of gene expression.Regulation of transcription.Transcription factor.MYB family transcription factor								chr02_14179439_14179684
VIT_00s0194g00120	-3.09529	1	6.17077	4.01e-15	0.664446	1	-8.87341	1.6e-17	CHRUN_JGVV194_11_T01	Serine acetyltransferase	Metabolism.Primary metabolism.Amino acid metabolism.Cysteine metabolism	Metabolism.Cellular metabolism.Nitrogen and sulfur metabolism.Sulfur metabolism							chrUn_10619982_10621326	AT1G55920
VIT_10s0003g00470	-1.11511	1	8.94813	8.23e-77	1.21965	0.640219	-8.79032	6.51e-81	CHR10_JGVV3_44_T01	Isoflavone methyltransferase/ Orcinol O-methyltransferase 1 oomt1	Metabolism.Secondary metabolism.Phenylpropanoid metabolism.Flavonoid metabolism.Isoflavonoid metabolism.Isoflavonoid biosynthesis								chr10_01737729_01739093	AT4G35160
VIT_04s0044g01230	-2.35926	1	6.4426	8.81e-64	0.212018	1	-8.57866	6.02e-83	CHR4_JGVV44_75_T01	Unknown	Unknown								chr04_22723648_22725384
VIT_17s0119g00230	-4.15701	1	5.74671	5.25e-20	1.83335	0.686709	-8.43699	1.87e-20	CHR17_GSVIVT00012932001_T01	Trypsin and protease inhibitor Kunitz family	Metabolism.Primary metabolism.Protein metabolism and modification.Proteolysis								chr17_13766755_13773042
VIT_18s0122g00690	0.901525	1	9.65032	1.04e-67	0.287148	1	-8.41807	5.92e-60	CHR18_RANDOM_JGVV111_13_T01	Laccase	Metabolism.single reactions	Transport overview.Incompletely characterized transport systems.Recognized transporters of unknown biochemical mechanism.Iron/Lead Transporter.Oxidase-dep Fe2+ Transporter	Metabolism.Secondary metabolism.Phenylpropanoid metabolism.Lignin metabolism	Response to stimulus.Stress response.Abiotic stress response.Oxidative stress response					chr18_random_00549198_00552047	AT5G09360
VIT_14s0108g00450	-0.522153	1	7.30036	9e-88	-0.428833	1	-8.24872	3.38e-117	CHR14_JGVV108_44_T01	No hit	No hit								chr14_29219505_29220585
VIT_18s0117g00550	-3.13913	1	8.18066	2.6e-07	3.34666	0.674722	-8.01054	3.09e-06	CHR18_JGVV117_4_T01	Laccase	Metabolism.single reactions	Transport overview.Incompletely characterized transport systems.Recognized transporters of unknown biochemical mechanism.Iron/Lead Transporter.Oxidase-dep Fe2+ Transporter	Metabolism.Secondary metabolism.Phenylpropanoid metabolism.Lignin metabolism	Response to stimulus.Stress response.Abiotic stress response.Oxidative stress response					chr18_24019600_24022569	AT5G48100
VIT_06s0009g02560	0	1	8.08011	2.19e-08	0	1	-7.91014	2.21e-07	CHR6_JGVV9_104_T01	Pectinesterase family	Cellular process.Cellular component organization and biogenesis.Cell wall organization and biogenesis.Cell wall metabolism.Cell wall modification.Pectin modification								chr06_15304498_15306206	AT2G45220
VIT_10s0003g05550	0.132356	1	8.96247	8.51e-08	1.00342	1	-7.74808	4.79e-06	CHR10_JGVV3_468_T01	Carbohydrate oxidase	Unclear								chr10_10224104_10225715	AT1G30700
VIT_00s0309g00050	-1.86905	1	7.87008	4.32e-13	2.04583	1	-7.69867	3.32e-12	CHRUN_JGVV309_4_T01	EXPANSIN-like B1	Signaling.Hormone Signaling.Auxin Signaling.Auxin-mediated Signaling pathway	Cellular process.Cell growth and death.Cell growth							chrUn_22613261_22614876	AT4G17030
VIT_19s0093g00320	0.115216	1	10.1037	4.83e-11	1.98498	1	-7.65897	5.92e-09	CHR19_JGVV93_22_T01	Glutathione S-transferase 25 GSTU25	Metabolism.Primary metabolism.Coenzyme and prosthetic group metabolism.Peptide derived compounds biosynthesis.Glutathione metabolism	Response to stimulus.Stress response.Abiotic stress response.Oxidative stress response							chr19_16915105_16916114	AT1G17180
VIT_13s0067g00460	0	1	4.92049	0.00028116	-2.5583	0.941597	-7.63351	2.58e-05	CHR13_RANDOM_JGVV112_13_T01	Cinnamyl alcohol dehydrogenase	Metabolism.Secondary metabolism.Phenylpropanoid metabolism.Phenylpropanoid biosynthesis								chr13_random_00271853_00274209	AT5G19440
VIT_08s0007g08330	1.95106	1	7.18945	4.6e-29	-2.5335	0.941597	-7.61293	9.2e-29	CHR8_JGVV7_66_T01	Polygalacturonase PG1	Cellular process.Cellular component organization and biogenesis.Cell wall organization and biogenesis.Cell wall metabolism.Cell wall modification.Pectin modification								chr08_21672950_21675646	AT2G41850
VIT_18s0086g00680	-1.86905	1	3.4051	0.000177984	-1.92933	0.844557	-7.57764	1.45e-08	CHR18_JGVV86_47_T01	No hit	No hit								chr18_18007179_18007944
VIT_03s0063g01820	-3.46312	1	4.81249	1.27e-06	1.11764	1	-7.49545	4.86e-08	CHR3_JGVV63_169_T01	AOS (allene oxide synthase)	Metabolism.Primary metabolism.Lipid metabolism.Fatty acid metabolism.Alpha-linolenic acid metabolism								chr03_05156561_05158024	AT5G42650
VIT_06s0009g02630	0	1	7.62	3.46e-10	0	1	-7.44981	2.86e-10	CHR6_JGVV9_99_T01	Pectinesterase family	Cellular process.Cellular component organization and biogenesis.Cell wall organization and biogenesis.Cell wall metabolism.Cell wall modification.Pectin modification								chr06_15391463_15393173	AT2G45220
VIT_18s0086g00410	0	1	7.46632	1.13e-08	0	1	-7.29797	8.32e-09	CHR18_JGVV86_27_T01	Auxin-binding protein ABP19	Signaling.Hormone Signaling.Auxin Signaling.Auxin-mediated Signaling pathway								chr18_17728344_17729060	AT5G20630
VIT_05s0049g00800	-0.459303	1	5.79288	4.36e-63	-1.0495	0.288343	-7.29361	4.21e-143	CHR5_JGVV49_69_T01	Unknown protein	Unknown								chr05_07811820_07812962
VIT_15s0048g01500	-1.18388	1	5.58978	3.59e-10	-0.41027	1	-7.23518	2.77e-12	CHR15_JGVV48_141_T01	Geraniol 10-hydroxylase	Metabolism.Secondary metabolism.Terpenoid metabolism.Monoterpenoid metabolism.Monoterpenoid biosynthesis	Metabolism.Secondary metabolism.Primary amino acids derivated metabolism.Alkaloid metabolism.Alkaloid biosynthesis.Monoterpenoid indole alkaloid metabolism.Monoterpenoid indole alkaloid biosynthesis							chr15_15635769_15636949	AT2G45550
VIT_06s0061g00550	1.39932	1	5.8525	1.27e-08	-2.76886	0.0772362	-7.22876	2.56e-10	CHR6_JGVV61_100_T01	Xyloglucan endotransglucosylase/hydrolase 32	Cellular process.Cellular component organization and biogenesis.Cell wall organization and biogenesis.Cell wall metabolism.Cell wall modification.Xyloglucan modification								chr06_18028157_18029872	AT2G36870
VIT_00s0309g00090	-1.17539	1	9.60625	1.92e-22	3.27179	0.674722	-7.19203	1.74e-21	CHRUN_JGVV309_7_T01	EXPANSIN-like B1	Signaling.Hormone Signaling.Auxin Signaling.Auxin-mediated Signaling pathway	Cellular process.Cell growth and death.Cell growth							chrUn_22639623_22641177	AT4G17030
VIT_14s0060g02170	0	1	7.35903	1.83e-05	0	1	-7.18935	0.000112274	CHR14_JGVV60_46_T01	Glutathione S-transferase GSTU8	Metabolism.Primary metabolism.Coenzyme and prosthetic group metabolism.Peptide derived compounds biosynthesis.Glutathione metabolism	Response to stimulus.Stress response.Abiotic stress response.Oxidative stress response							chr14_01745819_01757370
VIT_05s0020g05040	-1.82107	1	7.32682	3.23e-06	1.98498	1	-7.15728	1.68e-05	CHR5_JGVV20_476_T01	Proteinase inhibitor 1 PPI3B2	Metabolism.Primary metabolism.Protein metabolism and modification.Proteolysis.Protease inhibition								chr05_06989281_06989770
VIT_07s0005g00720	0	1	7.31522	5.77e-05	0	1	-7.14561	6.68e-05	CHR7_JGVV5_70_T01	Pectinesterase family	Cellular process.Cellular component organization and biogenesis.Cell wall organization and biogenesis.Cell wall metabolism.Cell wall modification.Pectin modification								chr07_03356154_03358272	AT1G02810
VIT_05s0049g00770	0.425831	1	6.24121	3.5e-30	-1.31224	0.185206	-7.13612	1.68e-127	CHR5_JGVV49_66_T01	No hit	No hit								chr05_07792158_07797141
VIT_05s0049g00780	0.66674	1	6.51732	1.42e-41	-1.2661	0.156277	-7.10803	3.26e-44	CHR5_JGVV49_67_T01	No hit	No hit								chr05_07797142_07797955
VIT_14s0083g01060	0	1	7.27205	1.99e-07	0	1	-7.1006	1.19e-06	CHR14_JGVV83_94_T01	Myb domain protein 121	Regulation overview.Regulation of gene expression.Regulation of transcription.Transcription factor.MYB family transcription factor								chr14_23384136_23385107	AT3G30210
VIT_05s0049g00840	0.356305	1	6.41516	3.15e-117	-1.00554	0.302721	-7.08367	4.03e-25	CHR5_JGVV49_73_T01	No hit	No hit								chr05_07852318_07853334
VIT_13s0074g00350	-1.82107	1	2.49972	0.00131612	-2.4268	0.524982	-7.0514	2.58e-09	CHR13_PDVV74_27_T01	Unknown	Unknown								chr13_07885815_07886845
VIT_08s0040g01340	0	1	7.20177	9.54e-08	0	1	-7.03099	6.64e-07	CHR8_JGVV40_191_T01	Cellulose synthase CSLA09	Cellular process.Cellular component organization and biogenesis.Cell wall organization and biogenesis.Cell wall metabolism.Cell wall biosynthesis.Cellulose biosynthesis								chr08_12410662_12416243	AT5G03760
VIT_09s0002g04720	-2.58741	1	5.13602	1.87e-07	0.999094	1	-7.01558	2.82e-08	CHR9_JGVV2_429_T01	Coatomer protein complex, subunit beta 2	Transport overview.Macromolecule transport.Protein transport.Protein coat	Cellular process.Cellular transport.Protein trafficking.Vesicle-mediated trafficking							chr09_04274061_04276381	AT1G52360
VIT_13s0067g00530	0	1	7.11717	8.89e-05	0	1	-6.94781	8.32e-05	CHR13_RANDOM_JGVV112_17_T01	Cinnamyl alcohol dehydrogenase	Metabolism.Secondary metabolism.Phenylpropanoid metabolism.Phenylpropanoid biosynthesis								chr13_random_00301575_00303803	AT5G19440
VIT_07s0031g00720	-3.46985	1	3.68362	6.18e-12	0.298509	1	-6.93484	6.8e-37	CHR7_JGVV31_65_T01	Ethylene-responsive transcription factor ERF109	Signaling.Hormone Signaling.Ethylene Signaling.Ethylene-mediated Signaling pathway	Regulation overview.Regulation of gene expression.Regulation of transcription.Transcription factor.AP2 family transcription factor.ERF subfamily transcription factor							chr07_16889343_16889990	AT4G34410
VIT_01s0010g02730	-1.82107	1	5.05691	7.48e-08	0.210788	1	-6.93206	1.06e-08	CHR1_JGVV10_201_T01	Chaperone BCS1 mitochondrial	Metabolism.Primary metabolism.Protein metabolism and modification.Protein folding.Chaperone-mediated protein folding								chr01_19761842_19763375	AT3G50930
VIT_03s0091g00090	-1.81118	1	1.91537	0.0256825	-2.81444	0.139012	-6.90345	4.41e-06	CHR3_JGVV91_110_T01	No hit	No hit								chr03_06388280_06390379
VIT_12s0059g00440	0	1	7.06618	3.76e-06	0	1	-6.89665	1.91e-05	CHR12_JGVV59_41_T01	No hit	No hit								chr12_05293513_05294335
VIT_01s0010g02450	0	1	5.01353	2.86e-06	-1.77419	1	-6.8917	4.48e-07	CHR1_JGVV10_176_T01	B12D	Unclear								chr01_19533133_19534967	AT3G48140
VIT_12s0028g02430	-2.57829	1	2.5253	0.000316912	-1.38047	0.75948	-6.86885	3.63e-08	CHR12_JGVV28_152_T01	Desacetoxyvindoline 4-hydroxylase	Metabolism.Secondary metabolism.Terpenoid metabolism.Monoterpenoid metabolism.Monoterpenoid biosynthesis	Metabolism.Secondary metabolism.Primary amino acids derivated metabolism.Alkaloid metabolism.Alkaloid biosynthesis.Monoterpenoid indole alkaloid metabolism.Monoterpenoid indole alkaloid biosynthesis							chr12_03151022_03152354	AT1G06620
VIT_16s0098g00510	0	1	4.99281	5.71e-07	-1.75869	1	-6.86698	1.09e-07	CHR16_JGVV98_140_T01	Lipase class 3	Unclear								chr16_20913207_20914643
VIT_18s0001g10600	-3.18395	1	2.14831	0.000415504	-1.10449	0.910585	-6.84044	4.18e-09	CHR18_JGVV1_725_T01	Unknown	Unknown								chr18_08902356_08902790
VIT_18s0041g02070	-2.59656	1	3.23811	0.00141824	-0.630673	1	-6.83026	2.06e-05	CHR18_JGVV41_31_T01	12-oxophytodienoate reductase 1	Metabolism.Primary metabolism.Lipid metabolism.Fatty acid metabolism.Alpha-linolenic acid metabolism	Metabolism.Primary metabolism.Lipid metabolism.Fatty acid metabolism.Oxylipin biosynthesis	Signaling.Hormone Signaling.Jasmonate salicylate signaling.Jasmonate Signaling.Jasmonate metabolism.Jasmonate biosynthesis						chr18_27197974_27199869	AT1G76680
VIT_05s0077g01300	-4.82868	0.825072	2.62868	0.00357478	1.07966	0.674722	-6.78299	3.35e-06	CHR5_JGVV77_103_T01	Aldo-keto reductase	Metabolism.Primary metabolism.Carbohydrate metabolism.Monosaccharide metabolism.Pentose glucuronate interconversion	Metabolism.Primary metabolism.Carbohydrate metabolism.Monosaccharide metabolism.Fructose and mannose metabolism	Metabolism.Primary metabolism.Carbohydrate metabolism.Monosaccharide metabolism.Galactose metabolism	Metabolism.Primary metabolism.Lipid metabolism.Glycerolipid metabolism	Metabolism.Primary metabolism.Carbohydrate metabolism.Monosaccharide metabolism.Pyruvate metabolism	Metabolism.Primary metabolism.Carbohydrate metabolism.Carbohydrate oxidation reduction			chr05_01067543_01068826	AT4G24220
VIT_05s0049g02240	-0.37202	1	7.6189	3.87e-37	1.25267	0.334693	-6.76097	3.38e-138	CHR5_JGVV49_200_T01	AWPM-19	Signaling.Hormone Signaling.ABA Signaling.ABA-mediated Signaling pathway								chr05_09849972_09851044	AT1G04560
VIT_18s0086g00320	0.125106	1	3.61386	3.32e-13	-3.20816	0.108566	-6.69237	1.41e-23	CHR18_JGVV86_23_T01	No hit	No hit								chr18_17619256_17619927
VIT_05s0094g00330	2.75622	1	7.91778	6.48e-32	-1.75869	1	-6.68635	3.43e-29	CHR5_JGVV94_29_T01	Chitinase, class IV [Vitis vinifera]	Metabolism.Primary metabolism.Carbohydrate metabolism.Monosaccharide metabolism.Amino sugar metabolism	Response to stimulus.Stress response							chr05_23649929_23657967	AT3G54420
VIT_18s0041g02060	-1.32833	1	4.88616	9.77e-21	-0.493192	0.941597	-6.68562	7.01e-22	CHR18_JGVV41_32_T01	12-oxophytodienoate reductase 2	Metabolism.Primary metabolism.Lipid metabolism.Fatty acid metabolism.Alpha-linolenic acid metabolism	Metabolism.Primary metabolism.Lipid metabolism.Fatty acid metabolism.Oxylipin biosynthesis	Signaling.Hormone Signaling.Jasmonate salicylate signaling.Jasmonate Signaling.Jasmonate metabolism.Jasmonate biosynthesis						chr18_27186796_27189275	AT1G76690
VIT_00s0324g00060	0	1	6.85405	4.32e-08	0	1	-6.68284	6.33e-08	CHRUN_JGVV324_6_T01	UDP-glycosyltransferase 85A8	Metabolism.Primary metabolism.Carbohydrate metabolism.Glycosyl transference								chrUn_23438431_23440020	AT1G22360
VIT_01s0010g03000	-3.96941	1	6.84399	6.5e-08	4.17088	0.285626	-6.67153	9.15e-07	CHR1_JGVV10_227_T01	Calcium-binding protein CML	Response to stimulus.Stress response.Biotic stress response.Plant-pathogen interaction								chr01_20027402_20027824	AT1G76650
VIT_16s0100g01070	-0.678949	1	6.47959	1.32e-12	0.575596	1	-6.66348	2.66e-07	CHR16_JGVV100_25_T01	Resveratrol synthase [Vitis vinifera]	Metabolism.Secondary metabolism.Phenylpropanoid metabolism.Phenylpropanoid biosynthesis	Metabolism.Cellular metabolism.Phytoalexin metabolism.Phytoalexin biosynthesis	Metabolism.Secondary metabolism.Phenylpropanoid metabolism.Stilbenoid metabolism.Stilbenoid biosynthesis						chr16_16526141_16527943	AT5G13930
VIT_14s0066g01670	-2.59656	1	6.80334	0.000118669	2.78451	0.941597	-6.63491	0.000476929	CHR14_JGVV66_153_T01	Alpha-dioxygenase	Metabolism.Primary metabolism.Lipid metabolism.Fatty acid metabolism.Alpha-linolenic acid metabolism								chr14_28010275_28013328	AT3G01420
VIT_19s0090g01340	-0.691436	1	6.06748	1.49e-61	0.172167	1	-6.58231	9.77e-118	CHR19_JGVV90_123_T01	No hit	No hit								chr19_07399651_07400259
VIT_09s0002g00410	0	1	2.91466	0.0030335	-3.39675	0.674722	-6.49014	2.36e-05	CHR9_JGVV2_29_T01	No hit	No hit								chr09_00323916_00324504
VIT_01s0011g06450	-1.05566	1	3.99207	7.68e-20	-1.55249	0.198659	-6.48384	3.75e-29	CHR1_JGVV11_23_T01	Deoxymugineic acid synthase	Metabolism.Primary metabolism.Amino acid metabolism.Methionine metabolism	Metabolism.Cellular metabolism.Iron metabolism.Iron assimilation							chr01_06261956_06263898	AT1G59950
VIT_18s0117g00450	0	1	6.65184	1.48e-05	0	1	-6.48308	7.99e-05	CHR18_JGVV117_12_T01	Laccase	Metabolism.single reactions	Transport overview.Incompletely characterized transport systems.Recognized transporters of unknown biochemical mechanism.Iron/Lead Transporter.Oxidase-dep Fe2+ Transporter	Metabolism.Secondary metabolism.Phenylpropanoid metabolism.Lignin metabolism	Response to stimulus.Stress response.Abiotic stress response.Oxidative stress response					chr18_23870693_23873479	AT5G48100
VIT_16s0050g00410	0.771803	1	4.70472	8.91e-36	-2.42966	0.0943393	-6.4824	4.16e-39	CHR16_JGVV50_216_T01	Photoassimilate-responsive protein PAR-1a	Unknown								chr16_17219783_17228284	AT5G52390
VIT_10s0003g04910	0	1	6.59681	0.00409792	0	1	-6.42794	0.0039777	CHR10_JGVV3_424_T01	Sinapyl alcohol dehydrogenase	Metabolism.Secondary metabolism.Phenylpropanoid metabolism.Phenylpropanoid biosynthesis								chr10_08804710_08806457	AT4G39330
VIT_05s0049g00500	-1.82107	1	6.59156	4.83e-05	1.98498	1	-6.42404	0.000241722	CHR5_JGVV49_47_T01	Ethylene-responsive transcription factor ERF098	Signaling.Hormone Signaling.Ethylene Signaling.Ethylene-mediated Signaling pathway	Regulation overview.Regulation of gene expression.Regulation of transcription.Transcription factor.AP2 family transcription factor.ERF subfamily transcription factor							chr05_07549843_07550323	AT3G23230
VIT_19s0090g01180	-1.82107	1	3.1837	0.00145474	-1.06105	1	-6.39213	4.04e-05	CHR19_JGVV90_107_T01	Light induced protein like	Unknown								chr19_07231716_07233548	AT4G22310
VIT_17s0000g08450	-2.3905	1	4.1013	2.92e-11	0.124145	1	-6.36826	3.68e-16	CHR17_JGVV0_174_T01	Carbonic anhydrase chloroplast	Metabolism.Cellular metabolism.Nitrogen and sulfur metabolism.Nitrogen metabolism	Transport overview.Electrochemical Potential-driven Transporters.Porters.Sulfate Permease	Metabolism.Cellular metabolism.One-carbon metabolism						chr17_09662567_09664610	AT5G14740
VIT_05s0077g01150	-1.82969	1	6.75162	9.94e-103	2.24889	0.221156	-6.32051	2.54e-97	CHR5_JGVV77_88_T01	Beta-1,3-glucanase	Metabolism.Primary metabolism.Carbohydrate metabolism.Polysaccharide metabolism.Beta-1,3 glucan metabolism.Beta-1,3 glucan catabolism								chr05_00894812_00896133	AT3G57240
VIT_06s0004g08060	-3.08677	1	6.47029	0.000506655	3.28204	0.674722	-6.3026	0.000426863	CHR6_JGVV4_43_T01	Lipid transfer protein 3	Transport overview.Macromolecule transport.Lipid transport								chr06_08833586_08834358
VIT_00s1455g00010	-0.550383	1	5.77855	6.4e-34	0.0517996	1	-6.27136	1.43e-24	CHRUN_JGVV1455_1_T01	Expansin beta 1 precursor	Signaling.Hormone Signaling.Auxin Signaling.Auxin-mediated Signaling pathway	Cellular process.Cellular component organization and biogenesis.Cell wall organization and biogenesis.Cell wall metabolism.Cell wall modification							chrUn_39210439_39212051	AT4G17030
VIT_02s0012g00830	-1.82107	1	6.36768	4.4e-07	1.98498	1	-6.19806	9.68e-06	CHR2_JGVV12_188_T01	Expansin-like B1	Signaling.Hormone Signaling.Auxin Signaling.Auxin-mediated Signaling pathway	Cellular process.Cell growth and death.Cell growth							chr02_06705360_06707816	AT4G17030
VIT_13s0064g00910	2.75622	1	6.61508	1.19e-18	-2.5439	0.941597	-6.19181	6.46e-17	CHR13_JGVV64_87_T01	Unknown	Unknown								chr13_22760029_22762484
VIT_00s2733g00010	0	1	2.19583	0.023325	-3.72954	0.326066	-6.09762	5.18e-05	CHRUN_PDVV2733_1_T01	Gag-pol polyprotein	Transposable elements viral and plasmid proteins.Protein from transposable element								chrUn_42824434_42826160
VIT_08s0040g01780	-3.13913	1	3.39416	0.00249343	0.780095	1	-6.09695	0.000153891	CHR8_JGVV40_148_T01	Lysine decarboxylase	Metabolism.Primary metabolism.Amino acid metabolism.Lysine metabolism	Metabolism.Secondary metabolism.Primary amino acids derivated metabolism.Alkaloid metabolism.Alkaloid biosynthesis.Alkaloid derived from ornithine biosynthesis							chr08_12902284_12906851	AT2G37210
VIT_02s0025g04330	0.983924	0.44344	7.16523	1.67e-109	0.0888794	1	-6.09279	1.04e-73	CHR2_JGVV25_392_T01	Thaumatin VVTL1 [Vitis vinifera]	Response to stimulus.Stress response								chr02_03821899_03822797	AT4G11650
VIT_16s0100g01190	-0.0504505	1	6.89123	5.38e-14	0.862119	0.928305	-6.08531	5.02e-11	CHR16_JGVV100_13_T01	Stilbene synthase [Vitis vinifera]	Metabolism.Secondary metabolism.Phenylpropanoid metabolism.Phenylpropanoid biosynthesis	Metabolism.Cellular metabolism.Phytoalexin metabolism.Phytoalexin biosynthesis	Metabolism.Secondary metabolism.Phenylpropanoid metabolism.Stilbenoid metabolism.Stilbenoid biosynthesis						chr16_16698041_16699922	AT5G13930
VIT_16s0100g01030	-0.392612	1	7.2554	3.94e-21	1.56584	0.483397	-6.08305	6.98e-16	CHR16_JGVV100_29_T01	Stilbene synthase [Vitis quinquangularis]	Metabolism.Secondary metabolism.Phenylpropanoid metabolism.Phenylpropanoid biosynthesis	Metabolism.Cellular metabolism.Phytoalexin metabolism.Phytoalexin biosynthesis	Metabolism.Secondary metabolism.Phenylpropanoid metabolism.Stilbenoid metabolism.Stilbenoid biosynthesis						chr16_16507726_16509479	AT5G13930
VIT_00s2386g00010	0	1	6.24516	3.1e-06	0	1	-6.07483	3.62e-05	CHRUN_JGVV2386_1_T01	Unknown	Unknown								chrUn_41850292_41851180
VIT_18s0001g08660	-1.82107	1	6.24026	0.000385768	1.98498	1	-6.07153	0.00170754	CHR18_JGVV1_545_T01	Unknown	Unknown								chr18_07098691_07099297
VIT_11s0078g00290	-0.907603	1	3.8344	0.00431802	-1.34264	0.513958	-6.06027	8.12e-06	CHR11_JGVV78_20_T01	Cinnamate 4-hydroxylase	Metabolism.Primary metabolism.Amino acid metabolism.Aromatic amino acid metabolism.Phenylalanine metabolism.Phenylalanine biosynthesis	Metabolism.Secondary metabolism.Phenylpropanoid metabolism.Phenylpropanoid biosynthesis							chr11_12503302_12505054	AT2G30490
VIT_00s1355g00020	-1.06005	1	5.91702	1.5e-20	0.890997	1	-6.04589	2.57e-21	CHRUN_JGVV1355_2_T01	Expansin-like B1	Signaling.Hormone Signaling.Auxin Signaling.Auxin-mediated Signaling pathway	Cellular process.Cell growth and death.Cell growth							chrUn_38769492_38770445
VIT_05s0094g00340	1.43454	1	7.49481	1.38e-112	0.00398261	1	-6.02091	3.76e-16	CHR5_JGVV94_30_T01	Chitinase class IV	Metabolism.Primary metabolism.Carbohydrate metabolism.Monosaccharide metabolism.Amino sugar metabolism	Response to stimulus.Stress response							chr05_23657968_23659192	AT3G54420
VIT_05s0077g00430	-1.82107	1	3.27513	0.0154526	-0.573323	1	-5.9818	0.00157058	CHR5_JGVV77_25_T01	Galactinol synthase	Metabolism.Primary metabolism.Carbohydrate metabolism.Monosaccharide metabolism.Galactose metabolism								chr05_00248868_00251242	AT2G47180
VIT_18s0001g00850	0	1	6.14199	0.00921236	0	1	-5.97405	0.00855525	CHR18_RANDOM_JGVV152_10_T01	Laccase	Metabolism.single reactions	Transport overview.Incompletely characterized transport systems.Recognized transporters of unknown biochemical mechanism.Iron/Lead Transporter.Oxidase-dep Fe2+ Transporter	Metabolism.Secondary metabolism.Phenylpropanoid metabolism.Lignin metabolism	Response to stimulus.Stress response.Abiotic stress response.Oxidative stress response					chr18_random_01579971_01582535	AT5G48100
VIT_07s0104g01260	-0.256145	1	5.74078	1.29e-13	0.107917	1	-5.89826	5.18e-12	CHR7_JGVV104_56_T01	flavin-containing monooxygenase	Metabolism.single reactions	Metabolism.Cellular metabolism.Oxidation reduction.Flavin-containing monooxygenase							chr07_02279680_02285668	AT1G48910
VIT_03s0167g00050	0	1	6.05847	1.92e-05	0	1	-5.88811	0.000203736	CHR3_JGVV167_5_T01	Concanavalin A lectin	Unknown								chr03_12210534_12212696	AT5G10530
VIT_01s0011g02320	-0.09485	1	6.49419	4.54e-116	0.734052	0.268545	-5.86237	8.27e-118	CHR1_JGVV11_416_T01	Unknown protein	Unknown								chr01_02095422_02096890	AT1G13520
VIT_05s0062g01150	0	1	3.90647	0.00288031	-1.77419	1	-5.78411	0.000831452	CHR5_JGVV62_94_T01	Amino acid permease	Transport overview.Electrochemical Potential-driven Transporters.Porters.Amino Acid/Auxin Permease	Transport overview.Macromolecule transport.Amino acid transport							chr05_19817318_19818964	AT5G16740
VIT_04s0008g05700	-1.12335	1	5.62382	3.5e-41	0.972946	0.804853	-5.75739	5.8e-39	CHR4_JGVV8_532_T01	ACT domain-containing protein	Unknown								chr04_05201795_05204411	AT5G25320
VIT_16s0050g00120	1.54795	1	6.45762	2.16e-45	-0.672403	1	-5.75338	1.41e-16	CHR16_JGVV50_240_T01	B57	Unclear								chr16_16962310_16964099	AT5G52300
VIT_08s0056g00720	-3.12179	1	2.13474	0.0259973	-0.0570514	1	-5.7159	0.000502121	CHR8_JGVV56_60_T01	Phytochrome kinase substrate 1,	Response to stimulus.Stress response.Biotic stress response								chr08_01032372_01034024	AT5G04190
VIT_08s0040g02660	-3.71588	1	5.88434	0.000667992	3.91364	0.351215	-5.71185	0.00352737	CHR8_JGVV40_68_T01	RARE-cold-inducible 2A	Transport overview.Incompletely characterized transport systems.Putative transport protein.(Salt, cold) induced Hydrophobic Pep	Response to stimulus.Stress response.Abiotic stress response.Osmotic stress response	Response to stimulus.Stress response.Abiotic stress response.Temperature stress response.Cold stress response						chr08_13687946_13688361	AT2G38905
VIT_14s0108g00530	0	1	5.86745	0.00850707	0	1	-5.70023	0.00532933	CHR14_JGVV108_52_T01	No hit	No hit								chr14_29293916_29294480
VIT_16s0050g00480	-3.11898	1	5.10891	1.54e-19	2.40234	0.674722	-5.6867	1.7e-31	CHR16_JGVV50_209_T01	CYP715A1	Metabolism.Cellular metabolism.Oxidation reduction.Cytochrome P450 oxidoreductase								chr16_17352540_17355775	AT5G52400
VIT_06s0009g03670	-1.64307	1	4.85352	1.58e-33	0.81955	0.707564	-5.67754	3.7e-46	CHR6_JGVV9_13_T01	F-box family protein	Metabolism.Primary metabolism.Protein metabolism and modification.Proteolysis.cytoplasmic and nuclear protein degradation.Ubiquitin-mediated proteolysis								chr06_16925040_16926240	AT4G18380
VIT_10s0003g05620	0.033844	1	5.8634	0.0259639	0.260483	1	-5.66499	0.0368463	CHR10_JGVV3_474_T01	Carbohydrate oxidase	Unclear								chr10_10435804_10437415	AT1G30700
VIT_05s0020g04280	-1.05161	1	3.65748	3.07e-59	-0.94376	0.55318	-5.66384	2.45e-121	CHR5_JGVV20_401_T01	Ca2+-ATPase 13 ACA13, plasma membrane	Signaling.Signaling pathway.Calcium sensors and Signaling	Transport overview.Primary Active Transporters.P-P-bond hydrolysis-driven transporters.P-type ATPase (P-ATPase).Ca2+-ATPase (efflux)							chr05_05997101_06009831	AT3G22910
VIT_07s0255g00090	0	1	5.83092	6.18e-05	0	1	-5.66229	0.000546396	CHR7_JGVV255_9_T01	CYP82C1p	Metabolism.Cellular metabolism.Oxidation reduction.Cytochrome P450 oxidoreductase								chr07_14414843_14416974	AT4G31940
VIT_07s0141g00930	-2.58741	1	3.78669	0.0115451	1.0146	1	-5.64939	0.00205695	CHR7_RANDOM_JGVV272_8_T01	33 kDa secretory protein	Unknown								chr07_random_00536613_00538336	AT5G48540
VIT_14s0006g01910	-1.82107	1	3.74693	0.0156766	0.199627	1	-5.63453	0.000864009	CHR14_JGVV6_111_T01	Unknown	Unknown								chr14_18569808_18570242
VIT_05s0062g00300	-1.0781	1	5.75453	3.03e-23	1.19958	0.745786	-5.63405	7.44e-22	CHR5_JGVV62_24_T01	UDP-glucoronosyl/UDP-glucosyl transferase UGT75C1	Metabolism.Secondary metabolism.Phenylpropanoid metabolism.Flavonoid metabolism.Flavonoid biosynthesis.Anthocyanin biosynthesis.Anthocyanin-glycoside biosynthesis								chr05_18450755_18457884	AT4G15550
VIT_12s0034g01890	0.791848	1	6.3724	3.45e-12	-0.0929645	1	-5.5842	4.91e-07	CHR12_JGVV34_59_T01	Cupin region	Unknown								chr12_18112713_18114553	AT1G07750
VIT_07s0129g00800	0.136696	1	5.96942	3.26e-11	0.285532	1	-5.52855	1.19e-11	CHR7_JGVV129_77_T01	CYP81E1 Isoflavone 2'-hydroxylase	Metabolism.Secondary metabolism.Phenylpropanoid metabolism.Flavonoid metabolism.Isoflavonoid metabolism.Isoflavonoid biosynthesis	Metabolism.Cellular metabolism.Oxidation reduction.Cytochrome P450 oxidoreductase							chr07_16015552_16017420	AT4G37370
VIT_10s0003g04080	2.35308	1	10.1551	8.17e-20	1.98498	1	-5.51873	1.68e-07	CHR10_JGVV3_365_T01	Unknown	Unknown								chr10_06925305_06933541
VIT_01s0011g02960	0.294501	1	4.43882	1.08e-51	-1.30209	0.197291	-5.51718	3.29e-59	CHR1_JGVV11_360_T01	Leucoanthocyanidin reductase 1	Metabolism.Secondary metabolism.Phenylpropanoid metabolism.Flavonoid metabolism.Flavonoid biosynthesis								chr01_02632786_02636066	AT1G75290
VIT_18s0001g10200	-2.64236	1	3.64731	0.0105686	1.08322	1	-5.51514	0.0022312	CHR18_JGVV1_687_T01	N-hydroxycinnamoyl/benzoyltransferase 6	Unclear								chr18_08539038_08540052	AT5G07850
VIT_05s0062g00270	-0.589561	1	5.09582	1.65e-65	0.196575	1	-5.50602	6.69e-67	CHR5_JGVV62_22_T01	UDP-glucose:flavonoid 7-O-glucosyltransferase	Metabolism.Secondary metabolism.Phenylpropanoid metabolism.Flavonoid metabolism.Flavonoid biosynthesis.Flavonoid-glycoside biosynthesis								chr05_18421927_18423467	AT4G15550
VIT_00s0480g00020	0	1	5.6489	0.000448296	0	1	-5.47979	0.00413626	CHRUN_JGVV480_2_T01	Hydroxyproline-rich glycoprotein family protein	Unknown								chrUn_30162207_30163608	AT4G04980
VIT_07s0005g00140	0.503012	1	5.20363	9.15e-37	-0.758193	0.489591	-5.47673	1.41e-39	CHR7_JGVV5_14_T01	Peripheral-type benzodiazepine receptor	Transport overview.Incompletely characterized transport systems.Functionally characterized transporters lacking identified sequences.Mitoc Outer Membrane Insertion Ptw								chr07_02930006_02930952	AT2G47770
VIT_12s0057g00080	0.191155	1	4.79908	5.36e-39	-0.730437	0.941597	-5.45391	1.2e-42	CHR12_JGVV57_7_T01	Wound-induced	Response to stimulus.Stress response.Abiotic stress response.wounding								chr12_08777111_08777867	AT4G10270
VIT_06s0004g06830	-1.91493	1	5.51281	8.33e-24	1.97	0.256358	-5.45129	3.08e-22	CHR6_JGVV4_157_T01	Asparagine synthetase	Metabolism.Cellular metabolism.Nitrogen and sulfur metabolism.Nitrogen metabolism.Nitrogen assimilation	Metabolism.Primary metabolism.Amino acid metabolism.Asparagine, aspartate metabolism							chr06_07527838_07531543	AT3G47340
VIT_03s0063g01160	1.48419	1	5.18119	1.04e-07	-1.72817	0.472104	-5.44745	7.65e-06	CHR3_JGVV63_107_T01	Nodulin 1A, Senescence-associated	Metabolism.Cellular metabolism.Nitrogen and sulfur metabolism.Nitrogen metabolism.Nitrogen assimilation								chr03_04651703_04652971	AT3G19000
VIT_12s0034g01950	0.928923	1	6.50079	5.95e-13	0.136654	1	-5.42815	1.58e-09	CHR12_JGVV34_53_T01	Legumin	Unknown								chr12_18177853_18179555	AT1G07750
VIT_18s0075g00590	0	1	5.5715	0.0426804	0	1	-5.40443	0.0297774	CHR18_JGVV75_44_T01	Laccase	Metabolism.single reactions	Transport overview.Incompletely characterized transport systems.Recognized transporters of unknown biochemical mechanism.Iron/Lead Transporter.Oxidase-dep Fe2+ Transporter	Metabolism.Secondary metabolism.Phenylpropanoid metabolism.Lignin metabolism	Response to stimulus.Stress response.Abiotic stress response.Oxidative stress response					chr18_22124129_22125120	AT5G09360
VIT_03s0017g02120	0	1	5.5591	0.0114251	0	1	-5.39263	0.00786055	CHR3_PDVV17_160_T01	UDP-glucose flavonoid 3-O-glucosyltransferase 2	Metabolism.Secondary metabolism.Phenylpropanoid metabolism.Flavonoid metabolism.Flavonoid biosynthesis.Flavonoid-glycoside biosynthesis								chr03_18793856_18805971	AT3G21790
VIT_14s0006g01580	-0.544959	1	4.14259	6.94e-19	-0.670553	0.400768	-5.36975	1.01e-102	CHR14_JGVV6_90_T01	Unknown protein	Unknown								chr14_17872911_17873384
VIT_15s0021g02060	1.95106	1	7.80336	7.48e-10	0	1	-5.36546	1.45e-08	CHR15_JGVV21_70_T01	Arbutin synthase	Metabolism.Primary metabolism.Carbohydrate metabolism.Polysaccharide metabolism.Starch and sucrose metabolism								chr15_12835467_12836980	AT4G01070
VIT_10s0003g00480	0.0929214	1	7.22159	3.43e-41	1.70751	0.758897	-5.35692	1.15e-34	CHR10_JGVV3_45_T01	Isoflavone methyltransferase/ Orcinol O-methyltransferase 1 oomt1	Metabolism.Secondary metabolism.Phenylpropanoid metabolism.Flavonoid metabolism.Isoflavonoid metabolism.Isoflavonoid biosynthesis								chr10_01742439_01744255	AT4G35160
VIT_09s0002g00510	1.85175	1	6.67761	6.13e-34	-0.562859	1	-5.35156	1.74e-27	CHR9_JGVV2_37_T01	Lipase GDSL 1	Unclear								chr09_00374414_00376107	AT5G40990
VIT_11s0016g00680	0	1	2.67335	0.0230701	-2.51926	0.941597	-5.34782	0.00648981	CHR11_JGVV16_48_T01	Beta-galactosidase	Metabolism.Primary metabolism.Carbohydrate metabolism.Monosaccharide metabolism.Galactose metabolism	Metabolism.Primary metabolism.Carbohydrate metabolism.Oligosaccharide metabolism.N-Glycan metabolism.N-Glycan catabolism	Metabolism.Primary metabolism.Lipid metabolism.Sphingolipid metabolism						chr11_00655658_00659478	AT5G20710
VIT_17s0119g00280	0.186118	1	7.08407	2.19e-30	1.53364	1	-5.33222	2e-24	CHR17_JGVV119_15_T01	Alpha-amylase/subtilisin inhibitor	Metabolism.Primary metabolism.Carbohydrate metabolism.Polysaccharide metabolism.Starch and sucrose metabolism.Starch biosynthesis catabolism.Starch catabolism inhibitor	Metabolism.Primary metabolism.Protein metabolism and modification.Proteolysis.Protease inhibition							chr17_13836282_13836996	AT1G17860
VIT_19s0015g02050	0	1	5.4882	0.0478895	0	1	-5.3216	0.0343953	CHR19_JGVV15_175_T01	CYP72A15	Metabolism.Secondary metabolism.Terpenoid metabolism.Monoterpenoid metabolism.Monoterpenoid biosynthesis	Metabolism.Cellular metabolism.Oxidation reduction.Cytochrome P450 oxidoreductase							chr19_11236194_11240752	AT3G14690
VIT_15s0048g02750	-0.181779	1	6.23498	1.65e-19	1.10302	1	-5.29223	8.46e-17	CHR15_JGVV48_23_T01	Unknown	Unknown								chr15_16892434_16893060
VIT_17s0000g00200	0.422528	1	6.0502	7.38e-43	0.294926	1	-5.28926	3.29e-39	CHR17_JGVV0_888_T01	Ethylene-responsive transcription factor ERF114	Signaling.Hormone Signaling.Ethylene Signaling.Ethylene-mediated Signaling pathway	Regulation overview.Regulation of gene expression.Regulation of transcription.Transcription factor.AP2 family transcription factor.ERF subfamily transcription factor							chr17_00108842_00110719	AT5G61890
VIT_16s0039g01300	-1.85142	1	2.82356	3.84e-05	-0.590634	1	-5.27167	2.19e-09	CHR16_JGVV39_74_T01	Phenylalanine ammonia-lyase [Vitis vinifera]	Metabolism.Primary metabolism.Amino acid metabolism.Aromatic amino acid metabolism.Tyrosine metabolism	Metabolism.Primary metabolism.Amino acid metabolism.Aromatic amino acid metabolism.Phenylalanine metabolism.Phenylalanine biosynthesis	Metabolism.Cellular metabolism.Nitrogen and sulfur metabolism.Nitrogen metabolism	Metabolism.Secondary metabolism.Phenylpropanoid metabolism.Phenylpropanoid biosynthesis					chr16_00706775_00712536	AT2G37040
VIT_00s2508g00010	-3.46312	1	5.41785	0.000907001	3.66467	0.478005	-5.25177	0.00710766	CHRUN_JGVV2508_1_T01	Phenylalanine ammonia-lyase	Metabolism.Primary metabolism.Amino acid metabolism.Aromatic amino acid metabolism.Tyrosine metabolism	Metabolism.Primary metabolism.Amino acid metabolism.Aromatic amino acid metabolism.Phenylalanine metabolism.Phenylalanine biosynthesis	Metabolism.Cellular metabolism.Nitrogen and sulfur metabolism.Nitrogen metabolism	Metabolism.Secondary metabolism.Phenylpropanoid metabolism.Phenylpropanoid biosynthesis					chrUn_42140091_42140645
VIT_05s0077g01550	5.05271	1	6.80473	1.13e-23	-3.69482	0.4647	-5.24058	0.00705914	CHR5_JGVV77_126_T01	Pathogenesis protein 10.3 [Vitis quinquangularis]	Response to stimulus.Stress response.Biotic stress response								chr05_01242624_01243231
VIT_19s0014g03760	0	1	5.40115	0.00338936	0	1	-5.23689	0.00314354	CHR19_JGVV14_336_T01	Unknown	Unknown								chr19_03858387_03858664
VIT_17s0000g02150	0.654598	1	3.33569	1.35e-14	-2.5473	0.0894327	-5.22551	2.49e-20	CHR17_JGVV0_734_T01	Ribosomal protein L19	Metabolism.Primary metabolism.Protein metabolism and modification.Protein synthesis.Ribosome								chr17_01773114_01775156	AT3G16780
VIT_05s0077g01540	4.1747	1	7.90053	7.58e-10	-1.78535	1	-5.22218	0.00516066	CHR5_JGVV77_125_T01	Bet v I allergen	Response to stimulus.Stress response.Biotic stress response								chr05_01239417_01240018
VIT_04s0008g05390	0	1	5.3451	0.00506804	0	1	-5.17792	0.00479342	CHR4_JGVV8_502_T01	Carboxyesterase17 CXE17	Metabolism.Cellular metabolism.Esterase activity								chr04_04839707_04840639	AT5G16080
VIT_10s0116g01090	0	1	5.34036	0.00130545	0	1	-5.17384	0.0107612	CHR10_JGVV116_58_T01	Stigma-specific Stig1	Unclear								chr10_00528913_00529564
VIT_06s0009g02600	0	1	5.33815	0.00179077	0	1	-5.1721	0.00234749	CHR6_JGVV9_101_T01	Pectinesterase family	Cellular process.Cellular component organization and biogenesis.Cell wall organization and biogenesis.Cell wall metabolism.Cell wall modification.Pectin modification								chr06_15367746_15369366	AT2G45220
VIT_14s0066g02470	0.362032	1	4.1552	1.05e-39	-1.35372	0.0782777	-5.15521	1.59e-71	CHR14_JGVV66_229_T01	Unknown protein	Unknown								chr14_28654958_28658139	AT1G27100
VIT_08s0007g08010	-0.737667	1	4.85168	2.63e-47	0.460539	0.931314	-5.14455	1.79e-68	CHR8_JGVV7_97_T01	No hit	No hit								chr08_21386188_21386628
VIT_03s0038g03400	-0.247126	1	5.89292	6.43e-131	0.998326	0.224703	-5.14023	2.89e-127	CHR3_JGVV38_132_T01	Endochitinase 1, basic	Metabolism.Primary metabolism.Carbohydrate metabolism.Monosaccharide metabolism.Amino sugar metabolism	Response to stimulus.Stress response							chr03_02462685_02464095	AT3G12500
VIT_05s0094g00160	-1.71365	1	3.78074	5.99e-13	0.387468	1	-5.12988	4.02e-19	CHR5_JGVV94_14_T01	No hit	No hit								chr05_23517734_23518235
VIT_15s0048g00620	1.32386	1	4.50799	8.09e-24	-1.952	0.229126	-5.12193	1.47e-34	CHR15_JGVV48_225_T01	No hit	No hit								chr15_14766662_14767047
VIT_12s0059g01120	0.135907	1	5.55173	1.89e-18	0.311969	1	-5.11988	2.35e-16	CHR12_JGVV59_105_T01	CAF protein	Metabolism.Primary metabolism.Nucleobase, nucleoside, nucleotide, nucleic acid metabolism.Nucleic acid metabolism.RNA metabolism.RNA biosynthesis.mRNA biosynthesis								chr12_06043798_06045557	AT1G01040
VIT_16s0100g01150	1.50671	1	6.43015	9.32e-35	-0.157306	1	-5.10105	6.05e-26	CHR16_JGVV100_17_T01	Stilbene synthase [Vitis vinifera]	Metabolism.Secondary metabolism.Phenylpropanoid metabolism.Phenylpropanoid biosynthesis	Metabolism.Cellular metabolism.Phytoalexin metabolism.Phytoalexin biosynthesis	Metabolism.Secondary metabolism.Phenylpropanoid metabolism.Stilbenoid metabolism.Stilbenoid biosynthesis						chr16_16644049_16645804	AT5G13930
VIT_00s0270g00120	1.42658	1	6.095	1.88e-14	-0.45016	1	-5.09075	4.15e-12	CHRUN_JGVV270_10_T01	Alpha-amylase/subtilisin inhibitor	Metabolism.Primary metabolism.Carbohydrate metabolism.Polysaccharide metabolism.Starch and sucrose metabolism.Starch biosynthesis catabolism.Starch catabolism inhibitor	Metabolism.Primary metabolism.Protein metabolism and modification.Proteolysis.Protease inhibition							chrUn_19993241_19993943	AT1G17860
VIT_12s0034g01930	0.517472	1	6.48828	1.83e-14	0.867612	0.788595	-5.09058	1.94e-11	CHR12_JGVV34_55_T01	Globulin-like protein	Metabolism.Primary metabolism.Generation of metabolite precursors and energy.Storage proteins								chr12_18139407_18151309	AT1G07750
VIT_06s0004g06720	0	1	3.20461	0.0172122	-1.75869	1	-5.08124	0.00431588	CHR6_JGVV4_168_T01	Microsomal omega-3 fatty acid desaturase	Metabolism.Primary metabolism.Lipid metabolism.Fatty acid metabolism.Fatty acid biosynthesis.Unsaturated fatty acid biosynthesis								chr06_07426435_07432205	AT5G05580
VIT_12s0059g00310	3.28766	1	3.7138	2.98e-05	-4.8214	0.122578	-5.07995	2.62e-09	CHR12_JGVV59_30_T01	Unknown	Unknown								chr12_05170138_05170617
VIT_06s0004g00020	-2.65325	1	3.70237	1.17e-34	1.35744	0.547063	-5.05498	2.58e-49	CHR6_JGVV4_772_T01	NAC domain containing protein 32	Regulation overview.Regulation of gene expression.Regulation of transcription.Transcription factor.NAC family transcription factor								chr06_00095994_00097288	AT1G01720
VIT_05s0049g00740	-0.392566	1	3.3463	1.59e-10	-1.30445	0.152235	-5.0456	2.35e-71	CHR5_JGVV49_64_T01	No hit	No hit								chr05_07779588_07780306
VIT_16s0100g01200	0.994013	1	5.84351	2.47e-12	-0.194705	1	-5.04492	8.82e-09	CHR16_JGVV100_12_T01	Stilbene synthase	Metabolism.Secondary metabolism.Phenylpropanoid metabolism.Phenylpropanoid biosynthesis	Metabolism.Cellular metabolism.Phytoalexin metabolism.Phytoalexin biosynthesis	Metabolism.Secondary metabolism.Phenylpropanoid metabolism.Stilbenoid metabolism.Stilbenoid biosynthesis						chr16_16710107_16711898	AT5G13930
VIT_16s0100g01130	-0.216379	1	4.01695	1.46e-09	-0.806717	0.989815	-5.02326	4e-12	CHR16_JGVV100_19_T01	Stilbene synthase [Vitis vinifera]	Metabolism.Secondary metabolism.Phenylpropanoid metabolism.Phenylpropanoid biosynthesis	Metabolism.Cellular metabolism.Phytoalexin metabolism.Phytoalexin biosynthesis	Metabolism.Secondary metabolism.Phenylpropanoid metabolism.Stilbenoid metabolism.Stilbenoid biosynthesis						chr16_16618991_16624707	AT5G13930
VIT_04s0069g00980	-0.645498	1	5.41647	4.52e-08	1.02582	1	-5.01687	1.61e-07	CHR4_GSVIVT00033195001_T01	WRKY DNA-binding protein 51	Regulation overview.Regulation of gene expression.Regulation of transcription.Transcription factor.WRKY family transcription factor								chr04_09409805_09411286	AT5G64810
VIT_16s0100g01020	-3.42602	1	3.54576	2.54e-09	2.15258	0.313235	-5.00844	2.9e-12	CHR16_JGVV100_30_T01	Stilbene synthase [Vitis pseudoreticulata]	Metabolism.Secondary metabolism.Phenylpropanoid metabolism.Phenylpropanoid biosynthesis	Metabolism.Cellular metabolism.Phytoalexin metabolism.Phytoalexin biosynthesis	Metabolism.Secondary metabolism.Phenylpropanoid metabolism.Stilbenoid metabolism.Stilbenoid biosynthesis						chr16_16503611_16505168	AT5G13930
VIT_15s0046g01600	0.197071	1	5.28031	1.15e-08	0.0261749	1	-4.99995	1.28e-05	CHR15_JGVV46_192_T01	Acidic endochitinase (CHIB1)	Metabolism.Primary metabolism.Carbohydrate metabolism.Monosaccharide metabolism.Amino sugar metabolism	Response to stimulus.Stress response							chr15_18516665_18517736	AT5G24090
VIT_00s2213g00010	0	1	5.16549	0.00870123	0	1	-4.99937	0.00995375	CHRUN_PDVV2213_1_T01	CTV.20	Unknown								chrUn_41336158_41337128
VIT_02s0241g00100	1.16001	1	5.16889	5.4e-58	-0.986694	0.6579	-4.99589	5.3e-56	CHR2_JGVV241_10_T01	Unknown protein	Unknown								chr02_04745522_04746482	AT2G45360
VIT_09s0002g06400	-0.099674	1	3.09411	2.24e-35	-1.7185	0.0774409	-4.97832	1.16e-52	CHR9_JGVV2_573_T01	No hit	No hit								chr09_06317982_06318298
VIT_16s0050g02680	-0.619103	1	4.89109	8.61e-13	0.546351	0.961979	-4.95898	1.8e-05	CHR16_JGVV50_11_T01	Protein phosphatase 2C	Signaling.Signaling pathway.Protein phosphatase.PP2C								chr16_19697405_19699942	AT1G07430
VIT_18s0001g00840	-0.181632	1	7.08952	1.12e-18	2.23562	0.655614	-4.95677	2.86e-15	CHR18_JGVV1_57_T01	Syringolide-induced protein 14-1-1	Unknown								chr18_01575161_01576208	AT1G76070
VIT_11s0149g00280	-0.253576	1	3.49483	9.92e-07	-1.20738	0.711612	-4.9566	4.08e-11	CHR11_JGVV149_26_T01	Chitinase A	Metabolism.Primary metabolism.Carbohydrate metabolism.Monosaccharide metabolism.Amino sugar metabolism	Response to stimulus.Stress response							chr11_07181329_07182743	AT4G19810
VIT_17s0000g03420	-1.33306	1	4.84732	5.77e-14	1.31683	0.954575	-4.95121	7.79e-13	CHR17_JGVV0_623_T01	Unknown protein	Unknown								chr17_03284712_03285857	AT1G68390
VIT_16s0100g01120	2.15671	1	6.65749	1.87e-19	-0.512466	1	-4.94248	9.42e-10	CHR16_JGVV100_20_T01	Stilbene synthase	Metabolism.Secondary metabolism.Phenylpropanoid metabolism.Phenylpropanoid biosynthesis	Metabolism.Cellular metabolism.Phytoalexin metabolism.Phytoalexin biosynthesis	Metabolism.Secondary metabolism.Phenylpropanoid metabolism.Stilbenoid metabolism.Stilbenoid biosynthesis						chr16_16615515_16617259	AT5G13930
VIT_05s0020g04990	0.125106	1	7.36317	1.15e-08	1.97262	1	-4.93684	3.28e-07	CHR5_JGVV20_471_T01	No hit	No hit								chr05_06919869_06920324
VIT_18s0001g04660	-1.32888	1	3.66079	7.52e-31	0.0855824	1	-4.93591	7.59e-48	CHR18_JGVV1_263_T01	No hit	No hit								chr18_03935472_03935878
VIT_06s0080g00170	-0.382725	1	2.30308	7.44e-05	-2.23359	0.168579	-4.91322	1.48e-11	CHR6_JGVV80_99_T01	Aluminium-tolerance ALMT1	Transport overview.Electrochemical Potential-driven Transporters.Porters.Aromatic Acid Exporter	Response to stimulus.Stress response.Abiotic stress response.Heavy metal stress response.Aluminium stress response	Transport overview.Macromolecule transport.Organic ion transport.Organic anion transport.Malate transport.Malate excretion						chr06_19947559_19949838	AT3G11680
VIT_16s0039g01280	-3.28479	1	3.95069	4.84e-08	2.30423	0.500677	-4.91078	2.64e-08	CHR16_JGVV39_73_T01	Phenylalanin ammonia-lyase [Vitis vinifera]	Metabolism.Primary metabolism.Amino acid metabolism.Aromatic amino acid metabolism.Tyrosine metabolism	Metabolism.Primary metabolism.Amino acid metabolism.Aromatic amino acid metabolism.Phenylalanine metabolism.Phenylalanine biosynthesis	Metabolism.Cellular metabolism.Nitrogen and sulfur metabolism.Nitrogen metabolism	Metabolism.Secondary metabolism.Phenylpropanoid metabolism.Phenylpropanoid biosynthesis					chr16_00700063_00702582	AT2G37040
VIT_00s0444g00010	0	1	5.07216	0.0218294	0	1	-4.90593	0.0146121	CHRUN_JGVV444_1_T01	Laccase	Metabolism.single reactions	Transport overview.Incompletely characterized transport systems.Recognized transporters of unknown biochemical mechanism.Iron/Lead Transporter.Oxidase-dep Fe2+ Transporter	Metabolism.Secondary metabolism.Phenylpropanoid metabolism.Lignin metabolism	Response to stimulus.Stress response.Abiotic stress response.Oxidative stress response					chrUn_29142549_29152224	AT5G48100
VIT_12s0055g00340	0	1	5.05166	0.0405434	0	1	-4.87954	0.0266993	CHR12_JGVV55_25_T01	WRKY DNA-binding protein 9	Regulation overview.Regulation of gene expression.Regulation of transcription.Transcription factor.WRKY family transcription factor								chr12_13065135_13067116	AT1G68150
VIT_16s0100g01170	0.901525	1	8.17678	2.62e-10	2.04583	1	-4.87441	1.07e-07	CHR16_JGVV100_15_T01	Stilbene synthase 1 [Vitis vinifera]	Metabolism.Secondary metabolism.Phenylpropanoid metabolism.Phenylpropanoid biosynthesis	Metabolism.Cellular metabolism.Phytoalexin metabolism.Phytoalexin biosynthesis	Metabolism.Secondary metabolism.Phenylpropanoid metabolism.Stilbenoid metabolism.Stilbenoid biosynthesis						chr16_16682549_16684265	AT5G13930
VIT_00s0780g00030	-1.69491	1	6.08209	7.18e-12	2.88642	0.406001	-4.85446	5.72e-10	CHRUN_JGVV780_3_T01	No hit	No hit								chrUn_35319284_35319652
VIT_06s0004g05700	-0.745256	1	5.46092	8e-10	1.32837	0.201333	-4.8472	2.5e-07	CHR6_JGVV4_261_T01	Glutathione S-transferase 8 GSTU8	Metabolism.Primary metabolism.Coenzyme and prosthetic group metabolism.Peptide derived compounds biosynthesis.Glutathione metabolism	Response to stimulus.Stress response.Abiotic stress response.Oxidative stress response							chr06_06493056_06494136	AT3G09270
VIT_16s0100g01140	-0.659028	1	8.11647	1.81e-10	3.66467	0.478005	-4.82973	3.11e-08	CHR16_JGVV100_18_T01	Stilbene synthase 2	Metabolism.Secondary metabolism.Phenylpropanoid metabolism.Phenylpropanoid biosynthesis	Metabolism.Cellular metabolism.Phytoalexin metabolism.Phytoalexin biosynthesis	Metabolism.Secondary metabolism.Phenylpropanoid metabolism.Stilbenoid metabolism.Stilbenoid biosynthesis						chr16_16627367_16629171	AT5G13930
VIT_06s0004g07230	0.12565	1	4.4876	2.86e-32	-0.530038	0.999673	-4.81642	5.63e-32	CHR6_JGVV4_118_T01	Indole-3-acetate beta-glucosyltransferase	Signaling.Hormone Signaling.Auxin Signaling.Auxin metabolism.Auxin inactivation by conjugation								chr06_07983729_07986100	AT2G30140
VIT_07s0104g00920	-1.86905	1	2.94441	0.0424568	0.287148	1	-4.81505	0.0130267	CHR7_JGVV104_83_T01	No hit	No hit								chr07_02058172_02059608
VIT_18s0041g00810	-2.64236	1	4.97801	0.0237809	2.84191	0.941597	-4.8112	0.0233928	CHR18_JGVV41_136_T01	UDP-glucose: anthocyanidin 5,3-O-glucosyltransferase	Metabolism.Secondary metabolism.Phenylpropanoid metabolism.Flavonoid metabolism.Flavonoid biosynthesis.Anthocyanin biosynthesis.Anthocyanin-glycoside biosynthesis								chr18_25313205_25314864	AT3G16520
VIT_18s0001g00140	0.676755	1	5.87828	2.73e-28	0.363858	1	-4.81079	2.83e-24	CHR18_JGVV1_11_T01	Unknown protein	Unknown								chr18_01173525_01173903
VIT_13s0156g00590	-0.29426	1	8.59295	1.03e-16	3.71629	0.478005	-4.80841	4.57e-13	CHR13_JGVV156_51_T01	S-receptor kinase	Signaling.Signaling pathway.Protein kinase								chr13_24256825_24259251	AT5G60900
VIT_12s0134g00570	0	1	2.91834	0.0459907	-1.78535	1	-4.80523	0.0137008	CHR12_JGVV134_47_T01	Myb domain protein 41	Regulation overview.Regulation of gene expression.Regulation of transcription.Transcription factor.MYB family transcription factor								chr12_08194787_08195986	AT4G21440
VIT_07s0141g00060	-0.673685	1	3.68406	2.89e-34	-0.49239	0.804392	-4.80195	3.08e-46	CHR7_JGVV141_3_T01	Beta-ketoacyl-CoA-synthase	Metabolism.Primary metabolism.Lipid metabolism.Fatty acid metabolism.Fatty acid biosynthesis								chr07_00026730_00038544	AT5G43760
VIT_18s0001g00730	0	1	4.95861	0.0298313	0	1	-4.79422	0.0215146	CHR18_RANDOM_JGVV152_8_T01	Laccase	Metabolism.single reactions	Transport overview.Incompletely characterized transport systems.Recognized transporters of unknown biochemical mechanism.Iron/Lead Transporter.Oxidase-dep Fe2+ Transporter	Metabolism.Secondary metabolism.Phenylpropanoid metabolism.Lignin metabolism	Response to stimulus.Stress response.Abiotic stress response.Oxidative stress response					chr18_random_01496711_01507255	AT5G09360
VIT_18s0122g00450	2.71065	1	6.00539	8.76e-05	-1.75869	1	-4.7873	0.000504484	CHR18_JGVV122_85_T01	Sinapyl alcohol dehydrogenase	Metabolism.Secondary metabolism.Phenylpropanoid metabolism.Phenylpropanoid biosynthesis								chr18_00393158_00395443	AT4G37970
VIT_12s0057g00250	-0.673119	1	3.20483	7.13e-16	-0.892779	0.707083	-4.7835	3.97e-24	CHR12_JGVV57_24_T01	NDB3 (alternative NAD(P)H dehydrogenase 32)	Metabolism.Primary metabolism.Generation of metabolite precursors and energy.Electron transport.Respiratory-chain phosphorylation	Transport overview.Primary Active Transporters.Oxidoreduction-driven transporters.Proton-translocating NADH Dehydrogenase							chr12_08892171_08897392	AT4G21490
VIT_16s0100g01010	-1.12728	1	6.35413	6.42e-20	2.73428	0.274803	-4.76552	3.96e-16	CHR16_JGVV100_31_T01	Stilbene synthase	Metabolism.Secondary metabolism.Phenylpropanoid metabolism.Phenylpropanoid biosynthesis	Metabolism.Cellular metabolism.Phytoalexin metabolism.Phytoalexin biosynthesis	Metabolism.Secondary metabolism.Phenylpropanoid metabolism.Stilbenoid metabolism.Stilbenoid biosynthesis						chr16_16491413_16493132	AT5G13930
VIT_18s0001g12040	0	1	4.93453	0.0456806	0	1	-4.76144	0.0316043	CHR18_JGVV1_856_T01	Coniferyl-alcohol glucosyltransferase	Metabolism.Secondary metabolism.Phenylpropanoid metabolism.Phenylpropanoid biosynthesis								chr18_10250513_10252002	AT3G50740
VIT_19s0090g00120	0.170258	1	5.88782	2.66e-16	0.926159	0.872803	-4.75989	6.33e-14	CHR19_JGVV90_11_T01	Ubiquitin-conjugating enzyme E2 variant	Metabolism.Primary metabolism.Protein metabolism and modification.Proteolysis.cytoplasmic and nuclear protein degradation.Ubiquitin-mediated proteolysis								chr19_06294146_06295281	AT4G27030
VIT_16s0100g00880	-1.75774	1	4.81284	2.51e-25	2.04525	0.563089	-4.75494	2.03e-21	CHR16_JGVV100_41_T01	Stilbene synthase [Vitis pseudoreticulata]	Metabolism.Secondary metabolism.Phenylpropanoid metabolism.Phenylpropanoid biosynthesis	Metabolism.Cellular metabolism.Phytoalexin metabolism.Phytoalexin biosynthesis	Metabolism.Secondary metabolism.Phenylpropanoid metabolism.Stilbenoid metabolism.Stilbenoid biosynthesis						chr16_16366812_16368417	AT5G13930
VIT_14s0060g00800	-0.838617	1	3.90012	4.55e-16	-0.0407442	1	-4.75164	4.5e-19	CHR14_JGVV60_177_T01	Galactinol synthase	Metabolism.Primary metabolism.Carbohydrate metabolism.Monosaccharide metabolism.Galactose metabolism								chr14_00652760_00657005	AT1G56600
VIT_14s0060g00760	0.0193066	1	4.66734	2.07e-21	-0.085841	1	-4.73412	6.44e-17	CHR14_JGVV60_181_T01	Galactinol synthase	Metabolism.Primary metabolism.Carbohydrate metabolism.Monosaccharide metabolism.Galactose metabolism								chr14_00624391_00626171	AT2G47180
VIT_07s0005g03610	0.115216	1	4.34571	0.000921385	-0.53428	1	-4.72733	0.000416139	CHR7_JGVV5_340_T01	NAC domain-containing protein 74	Regulation overview.Regulation of gene expression.Regulation of transcription.Transcription factor.NAC family transcription factor								chr07_06501704_06503940	AT4G28530
VIT_11s0016g05010	0.0080125	1	4.03328	3.45e-36	-0.587443	0.929522	-4.71599	2.51e-42	CHR11_JGVV16_450_T01	Lactoylglutathione lyase	Metabolism.Primary metabolism.Carbohydrate metabolism.Monosaccharide metabolism.Pyruvate metabolism	Metabolism.Primary metabolism.Organic acid metabolism.Pyruvate fermentation	Response to stimulus.Stress response.Abiotic stress response.Oxidative stress response						chr11_04317123_04320498	AT1G80160
VIT_12s0059g00400	0.935148	1	2.96073	0.0330422	-2.68721	0.628271	-4.71354	3.15e-08	CHR12_JGVV59_37_T01	EF hand	Signaling.Signaling pathway.Calcium sensors and Signaling								chr12_05219817_05220340	AT2G44310
VIT_08s0007g00850	-1.81118	1	4.85539	0.0114251	1.97262	1	-4.69	0.0187406	CHR8_JGVV7_770_T01	EFR (EF-TU receptor)	Response to stimulus.Stress response.Biotic stress response.Plant-pathogen interaction								chr08_15013272_15016389	AT5G20480
VIT_18s0041g02040	0	1	4.84869	0.0114668	0	1	-4.68491	0.018771	CHR18_JGVV41_34_T01	12-oxophytodienoate reductase	Metabolism.Primary metabolism.Lipid metabolism.Fatty acid metabolism.Alpha-linolenic acid metabolism	Metabolism.Primary metabolism.Lipid metabolism.Fatty acid metabolism.Oxylipin biosynthesis	Signaling.Hormone Signaling.Jasmonate salicylate signaling.Jasmonate Signaling.Jasmonate metabolism.Jasmonate biosynthesis						chr18_27158318_27161921	AT1G76680
VIT_13s0064g01110	-1.87067	0.995765	3.16011	2.83e-29	0.3194	1	-4.68006	8.44e-47	CHR13_JGVV64_69_T01	No hit	No hit								chr13_22988593_22989045
VIT_18s0001g01850	-2.58741	1	4.84246	0.0276189	2.77328	0.941597	-4.6797	0.0239496	CHR18_JGVV1_122_T01	Amino acid permease	Transport overview.Electrochemical Potential-driven Transporters.Porters.Amino Acid/Auxin Permease	Transport overview.Macromolecule transport.Amino acid transport							chr18_02352063_02359939	AT2G01170
VIT_07s0005g02490	1.32481	1	3.95273	1.56e-09	-2.03878	0.510853	-4.67616	1.43e-11	CHR7_JGVV5_241_T01	CYP709B2	Metabolism.Cellular metabolism.Oxidation reduction.Cytochrome P450 oxidoreductase								chr07_04846492_04849292	AT2G46950
VIT_09s0002g01110	-3.7566	1	2.59721	3.85e-08	1.57459	0.575716	-4.66229	1.46e-18	CHR9_JGVV2_92_T01	Avr9/Cf-9 induced kinase 1	Response to stimulus.Stress response.Biotic stress response								chr09_00845689_00847480	AT2G05940
VIT_01s0011g04660	-2.00029	1	3.97959	7.25e-17	1.2942	0.639441	-4.64662	3.12e-21	CHR1_JGVV11_196_T01	Unknown protein	Unknown								chr01_04193615_04194296	AT2G01300
VIT_16s0100g00960	-2.27481	1	4.17364	2.34e-11	1.61687	0.560138	-4.62983	2.12e-12	CHR16_JGVV100_34_T01	Stilbene synthase [Vitis pseudoreticulata]	Metabolism.Secondary metabolism.Phenylpropanoid metabolism.Phenylpropanoid biosynthesis	Metabolism.Cellular metabolism.Phytoalexin metabolism.Phytoalexin biosynthesis	Metabolism.Secondary metabolism.Phenylpropanoid metabolism.Stilbenoid metabolism.Stilbenoid biosynthesis						chr16_16440652_16441618	AT5G13930
VIT_17s0000g02920	-0.890943	1	3.93354	9.48e-12	0.278858	1	-4.62676	3.01e-11	CHR17_JGVV0_667_T01	Glutathione S-transferase 25 GSTU7	Metabolism.Primary metabolism.Coenzyme and prosthetic group metabolism.Peptide derived compounds biosynthesis.Glutathione metabolism	Response to stimulus.Stress response.Abiotic stress response.Oxidative stress response							chr17_02704206_02704981	AT2G29420
VIT_06s0004g01010	3.05487	1	5.46107	1.44e-16	-2.17051	0.0598471	-4.61511	0.00133744	CHR6_PDVV4_672_T01	Dirigent protein pDIR9	Response to stimulus.Stress response.Biotic stress response								chr06_01101659_01102509	AT1G58170
VIT_16s0100g00910	0.1556	1	5.95635	1.2e-36	1.25774	0.773828	-4.60298	5.26e-20	CHR16_JGVV100_39_T01	Stilbene synthase - grape	Metabolism.Secondary metabolism.Phenylpropanoid metabolism.Phenylpropanoid biosynthesis	Metabolism.Cellular metabolism.Phytoalexin metabolism.Phytoalexin biosynthesis	Metabolism.Secondary metabolism.Phenylpropanoid metabolism.Stilbenoid metabolism.Stilbenoid biosynthesis						chr16_16398234_16399992	AT5G13930
VIT_00s0541g00020	0.801815	1	3.8416	1.67e-18	-1.53296	0.238496	-4.59959	2.21e-24	CHRUN_JGVV541_2_T01	BZIP transcription factor BZIP6	Regulation overview.Regulation of gene expression.Regulation of transcription.Transcription factor.bZIP family transcription factor								chrUn_31593865_31594595
VIT_14s0066g01710	-0.362949	1	3.33156	5.44e-45	-0.897256	0.0901709	-4.59391	2.01e-56	CHR14_JGVV66_156_T01	Leaf senescence protein	Development.Senescence								chr14_28045323_28048092	AT3G28150
VIT_17s0000g04360	-0.187429	1	4.65935	1.2e-25	0.260697	1	-4.57927	1.27e-24	CHR17_JGVV0_538_T01	Wall-associated kinase 2 (WAK2)	Signaling.Signaling pathway.Protein kinase								chr17_04566359_04568980	AT1G16260
VIT_02s0033g01400	0.356049	1	3.61439	9.83e-20	-1.29916	0.072792	-4.57363	2.07e-69	CHR2_JGVV33_97_T01	Alternative oxidase 1a, (AOX1A)	Signaling.Hormone Signaling.ABA Signaling.ABA-mediated Signaling pathway	Cellular process.Cellular homeostasis.Cell redox homeostasis							chr02_16903963_16905266	AT3G22360
VIT_16s0100g00990	-0.146655	1	6.15416	8.33e-27	1.76772	0.647004	-4.57093	2.89e-10	CHR16_JGVV100_33_T01	Stilbene synthase 2	Metabolism.Secondary metabolism.Phenylpropanoid metabolism.Phenylpropanoid biosynthesis	Metabolism.Cellular metabolism.Phytoalexin metabolism.Phytoalexin biosynthesis	Metabolism.Secondary metabolism.Phenylpropanoid metabolism.Stilbenoid metabolism.Stilbenoid biosynthesis						chr16_16466739_16468638
VIT_18s0001g06450	0	1	4.73573	0.0229334	0	1	-4.57059	0.0353412	CHR18_RANDOM_JGVV82_114_T01	No hit	No hit								chr18_random_04812719_04813057
VIT_18s0001g12590	0	1	4.7259	0.0245809	0	1	-4.56297	0.0367752	CHR18_JGVV1_909_T01	No hit	No hit								chr18_10786570_10787070
VIT_13s0067g03180	-1.09609	1	2.83437	4.21e-17	-0.601175	0.645018	-4.55868	4.46e-28	CHR13_JGVV67_44_T01	Unknown protein	Unknown								chr13_01750780_01751427
VIT_14s0060g02300	-0.147603	1	3.07262	2.12e-14	-1.33524	0.140302	-4.55181	2.19e-25	CHR14_JGVV60_34_T01	Hypoxia-responsive	Response to stimulus.Stress response.Abiotic stress response.Hypoxia stress response								chr14_01882180_01883914	AT5G27760
VIT_12s0059g00740	0	1	4.71152	0.0468201	0	1	-4.55111	0.0419192	CHR12_JGVV59_69_T01	Germin1	Metabolism.Primary metabolism.Generation of metabolite precursors and energy.Storage proteins								chr12_05553087_05553641	AT1G72610
VIT_16s0100g00830	0.362841	1	5.47414	2.86e-38	0.633184	0.98646	-4.53912	6.45e-24	CHR16_JGVV100_45_T01	Stilbene synthase	Metabolism.Secondary metabolism.Phenylpropanoid metabolism.Phenylpropanoid biosynthesis	Metabolism.Cellular metabolism.Phytoalexin metabolism.Phytoalexin biosynthesis	Metabolism.Secondary metabolism.Phenylpropanoid metabolism.Stilbenoid metabolism.Stilbenoid biosynthesis						chr16_16335657_16337482	AT5G13930
VIT_16s0100g00750	1.62797	1	6.23912	7.02e-15	0.0592186	1	-4.53649	0.000103095	CHR16_JGVV100_52_T01	Stilbene synthase	Metabolism.Secondary metabolism.Phenylpropanoid metabolism.Phenylpropanoid biosynthesis	Metabolism.Cellular metabolism.Phytoalexin metabolism.Phytoalexin biosynthesis	Metabolism.Secondary metabolism.Phenylpropanoid metabolism.Stilbenoid metabolism.Stilbenoid biosynthesis						chr16_16238965_16240683	AT5G13930
VIT_02s0025g02920	-0.404317	1	4.12268	4.64e-11	0.00778202	1	-4.52373	2.37e-63	CHR2_JGVV25_269_T01	Quercetin 3-O-methyltransferase 1	Metabolism.Secondary metabolism.Phenylpropanoid metabolism.Flavonoid metabolism.Flavonoid biosynthesis								chr02_02496168_02498001	AT5G54160
VIT_01s0010g03020	-2.48652	1	5.33075	2.33e-17	3.41465	0.300441	-4.51383	5.02e-14	CHR1_JGVV10_228_T01	Calcium-binding protein CML	Response to stimulus.Stress response.Biotic stress response.Plant-pathogen interaction								chr01_20040046_20040463	AT1G76650
VIT_08s0040g02730	-0.990042	1	5.70463	4.6e-80	2.2006	0.0635877	-4.50947	1.78e-67	CHR8_JGVV40_63_T01	Exocyst subunit EXO70 H4	Transport overview.Macromolecule transport.Protein transport.Tethering factors	Cellular process.Cellular transport.Protein trafficking.Vesicle-mediated trafficking							chr08_13769698_13772696	AT3G09520
VIT_08s0007g01110	-0.0974925	1	8.68224	3.33e-25	3.91192	0.481934	-4.50382	2.48e-17	CHR8_JGVV7_745_T01	No hit	No hit								chr08_15228573_15229135
VIT_04s0044g01170	-0.995905	1	4.90298	3.73e-12	1.35431	0.746906	-4.50346	8.19e-11	CHR4_JGVV44_81_T01	Aminotransferase, class V	Metabolism.Primary metabolism.Amino acid metabolism.Valine, leucine, and isoleucine metabolism								chr04_22551652_22554070
VIT_11s0016g03920	1.61932	1	5.0536	3.48e-15	-1.05668	0.824285	-4.48755	9.97e-15	CHR11_JGVV16_350_T01	Polyol transporter 5	Transport overview.Electrochemical Potential-driven Transporters.Porters.Major Facilitator Superfamily.Sugar Porter	Transport overview.Macromolecule transport.Carbohydrate transport.Sugar transport							chr11_03191384_03193086	AT3G18830
VIT_16s0100g01160	0.997245	1	6.53393	8.13e-22	1.15096	0.924676	-4.44076	5.95e-05	CHR16_JGVV100_16_T01	Stilbene synthase [Vitis vinifera]	Metabolism.Secondary metabolism.Phenylpropanoid metabolism.Phenylpropanoid biosynthesis	Metabolism.Cellular metabolism.Phytoalexin metabolism.Phytoalexin biosynthesis	Metabolism.Secondary metabolism.Phenylpropanoid metabolism.Stilbenoid metabolism.Stilbenoid biosynthesis						chr16_16673901_16675545	AT5G13930
VIT_05s0049g00520	0.19023	1	4.34704	4.17e-37	-0.285768	0.74492	-4.44072	2.05e-56	CHR5_JGVV49_49_T01	No hit	No hit								chr05_07580634_07581349
VIT_16s0013g02150	0.205108	1	4.72458	2.81e-35	0.125859	1	-4.43739	8.89e-27	CHR16_GSVIVT00014053001_T01	No hit	No hit								chr16_10127600_10130024
VIT_06s0009g02570	0	1	4.59448	0.0489754	0	1	-4.43194	0.0428005	CHR6_JGVV9_103_T01	Pectinesterase family	Cellular process.Cellular component organization and biogenesis.Cell wall organization and biogenesis.Cell wall metabolism.Cell wall modification.Pectin modification								chr06_15341435_15342292
VIT_13s0019g03930	-0.427392	1	3.30707	5.38e-10	-0.636301	0.973319	-4.42562	5.05e-25	CHR13_JGVV19_132_T01	No hit	No hit								chr13_05168634_05169400
VIT_02s0025g04730	-0.0980244	1	1.76769	8.7e-06	-2.56597	0.164615	-4.4214	4.16e-68	CHR2_JGVV25_430_T01	Glyoxylate reductase	Metabolism.Primary metabolism.Generation of metabolite precursors and energy.Glyoxylate and dicarboxylate metabolism								chr02_04287650_04290679	AT1G12550
VIT_13s0019g02110	-0.873601	1	4.4663	2.19e-31	0.888372	0.531338	-4.42102	5.04e-30	CHR13_JGVV19_304_T01	fringe-related protein	Unclear								chr13_03421266_03424708	AT2G37730
VIT_15s0048g02290	-0.277545	1	4.51166	1.3e-31	0.378356	0.873528	-4.41621	6.48e-24	CHR15_JGVV48_66_T01	No apical meristem cup-shaped cotyledon2	Regulation overview.Regulation of gene expression.Regulation of transcription.Transcription factor.NAC family transcription factor								chr15_16461804_16463972	AT4G35580
VIT_00s0216g00060	-0.737567	1	3.84381	6.12e-23	0.1611	1	-4.41544	1.09e-40	CHRUN_JGVV216_5_T01	Nuclear transport factor 2 (NTF2)	Transport overview.Primary Active Transporters.P-P-bond hydrolysis-driven transporters.Nuclear mRNA Exporter	Transport overview.Nucleocytoplasmic transport							chrUn_13861091_13862649	AT3G25150
VIT_02s0025g04300	2.49278	1	8.18482	5.68e-80	1.2874	0.266907	-4.40785	0.00759235	CHR2_JGVV25_390_T01	Thaumatin	Response to stimulus.Stress response								chr02_03808937_03809791	AT4G11650
VIT_16s0100g00950	0.106575	1	4.43886	1.28e-17	0.0229702	1	-4.3891	6.65e-16	CHR16_JGVV100_35_T01	Stilbene synthase 3	Metabolism.Secondary metabolism.Phenylpropanoid metabolism.Phenylpropanoid biosynthesis	Metabolism.Cellular metabolism.Phytoalexin metabolism.Phytoalexin biosynthesis	Metabolism.Secondary metabolism.Phenylpropanoid metabolism.Stilbenoid metabolism.Stilbenoid biosynthesis						chr16_16430833_16431392	AT5G13930
VIT_14s0006g01930	-0.771702	1	4.21649	1.76e-28	0.60405	0.682751	-4.38584	3.01e-69	CHR14_JGVV6_112_T01	Unknown protein	Unknown								chr14_18627758_18628500	AT2G01300
VIT_03s0063g02650	-0.691303	1	6.84264	0.000168096	2.84191	0.941597	-4.37774	0.00176009	CHR3_JGVV63_248_T01	Hydrolase, alpha/beta fold	Unknown								chr03_05885527_05887656	AT4G36610
VIT_16s0098g01150	-0.687586	1	4.49048	7.16e-54	0.799316	0.285626	-4.37737	3.29e-59	CHR16_JGVV98_79_T01	Auxin-responsive SAUR29	Signaling.Hormone Signaling.Auxin Signaling.Auxin-mediated Signaling pathway	Signaling.Hormone Signaling.Auxin Signaling.Auxin responsive							chr16_21395038_21395826	AT2G46690
VIT_02s0033g00870	-0.444518	1	3.04845	2.33e-09	-0.908115	0.524839	-4.36236	1.96e-12	CHR2_JGVV33_61_T01	Nitrilase 4B	Metabolism.Cellular metabolism.Amino acid derivative metabolism.Cyanoamino acid metabolism	Metabolism.Cellular metabolism.Nitrogen and sulfur metabolism.Nitrogen metabolism	Signaling.Hormone Signaling.Auxin Signaling.Auxin metabolism						chr02_15588025_15590439	AT5G22300
VIT_02s0033g00450	1.28428	1	8.83332	1.18e-25	2.77328	0.941597	-4.36126	1.16e-17	CHR2_JGVV33_36_T01	Myb VvMYBA3 [Vitis vinifera]	Regulation overview.Regulation of gene expression.Regulation of transcription.Transcription factor.MYB family transcription factor								chr02_14308526_14309284	AT1G66380
VIT_16s0100g00900	-2.23972	1	4.45905	8.3e-26	2.38186	0.321248	-4.35539	7.27e-25	CHR16_JGVV100_40_T01	Stilbene synthase [Vitis pseudoreticulata]	Metabolism.Secondary metabolism.Phenylpropanoid metabolism.Phenylpropanoid biosynthesis	Metabolism.Cellular metabolism.Phytoalexin metabolism.Phytoalexin biosynthesis	Metabolism.Secondary metabolism.Phenylpropanoid metabolism.Stilbenoid metabolism.Stilbenoid biosynthesis						chr16_16385884_16397049	AT5G13930
VIT_12s0034g01910	1.02927	1	4.34625	3.15e-06	-1.05369	0.941597	-4.33505	1.69e-06	CHR12_JGVV34_57_T01	Cupin family protein	Metabolism.Primary metabolism.Generation of metabolite precursors and energy.Storage proteins								chr12_18131163_18132584
VIT_08s0007g08840	-0.935185	1	2.903	1.65e-09	-0.477427	0.941502	-4.32008	3.72e-27	CHR8_JGVV7_19_T01	Glycosyl transferaseHGA1	Metabolism.Primary metabolism.Carbohydrate metabolism.Glycosyl transference								chr08_22209761_22212045	AT2G41640
VIT_14s0068g01360	0.28051	1	4.63771	2.82e-75	0.0454171	1	-4.3183	6.8e-61	CHR14_JGVV68_130_T01	GEM-like protein 5	Cellular process.Cell growth and death								chr14_25073087_25074541	AT5G13200
VIT_07s0129g00760	0.109737	1	4.96835	9.31e-14	0.534782	1	-4.31776	2.13e-12	CHR7_JGVV129_73_T01	CYP81E1 Isoflavone 2'-hydroxylase	Metabolism.Secondary metabolism.Phenylpropanoid metabolism.Flavonoid metabolism.Isoflavonoid metabolism.Isoflavonoid biosynthesis	Metabolism.Cellular metabolism.Oxidation reduction.Cytochrome P450 oxidoreductase							chr07_15983300_15984998	AT4G37370
VIT_01s0011g03850	0.0243771	1	5.49356	1.32e-83	1.2005	0.370258	-4.31129	1.42e-54	CHR1_JGVV11_275_T01	Unknown protein	Unknown								chr01_03519426_03521876	AT1G68390
VIT_14s0060g00740	0.032448	1	3.15111	5.32e-16	-1.15008	0.285626	-4.30714	2.05e-23	CHR14_JGVV60_183_T01	Galactinol synthase [Vitis riparia]	Metabolism.Primary metabolism.Carbohydrate metabolism.Monosaccharide metabolism.Galactose metabolism								chr14_00617835_00618439	AT2G47180
VIT_16s0050g00400	1.05949	1	6.07303	3.53e-46	0.733207	0.941597	-4.3036	1.46e-26	CHR16_JGVV50_217_T01	Photoassimilate-responsive protein PAR-1a	Unknown								chr16_17218589_17219782	AT5G52390
VIT_12s0028g01770	0.849455	1	6.7807	3.91e-06	1.51814	1	-4.30317	0.000631031	CHR12_JGVV28_215_T01	FAD-linked oxidoreductase 1	Unclear								chr12_02402139_02404091	AT1G30760
VIT_00s0240g00050	1.6112	1	3.44079	0.0024716	-2.4841	0.116216	-4.29372	0.000134674	CHRUN_JGVV240_3_T01	Glutathione S-transferase 8 GSTU19	Metabolism.Primary metabolism.Coenzyme and prosthetic group metabolism.Peptide derived compounds biosynthesis.Glutathione metabolism	Response to stimulus.Stress response.Abiotic stress response.Oxidative stress response							chrUn_16571653_16572940	AT1G78380
VIT_14s0006g02950	0.107563	1	1.81654	1.93e-05	-2.56955	0.0516817	-4.28339	1.59e-14	CHR14_JGVV6_191_T01	Lateral organ boundaries protein 41	Regulation overview.Regulation of gene expression.Regulation of transcription.Transcription factor.AS2 family transcription factor								chr14_21211129_21212319	AT3G02550
VIT_05s0077g01570	2.19687	1	8.06613	6.06e-110	1.57824	0.0506513	-4.28074	0.000337157	CHR5_JGVV77_128_T01	Pathogenesis protein 10 [Vitis vinifera]	Response to stimulus.Stress response.Biotic stress response								chr05_01251186_01263800
VIT_01s0010g02680	-1.84063	1	1.62615	0.00236173	-0.765124	0.628527	-4.27724	3.08e-09	CHR1_GSVIVT00010353001_T01	DNA-binding storekeeper protein	Regulation overview.Regulation of gene expression.Regulation of transcription.Transcription factor.GeBP family transcription factor								chr01_19729451_19730764	AT5G14280
VIT_14s0066g01190	-1.04701	1	4.23421	7e-111	1.04117	0.412926	-4.24655	6.1e-96	CHR14_JGVV66_108_T01	Unknown protein	Unknown								chr14_27686801_27687862	AT3G27880
VIT_19s0014g01150	2.77057	1	4.15887	6.35e-08	-3.00978	0.674722	-4.23838	1.6e-07	CHR19_JGVV14_97_T01	Curculin (mannose-binding) lectin	Unknown								chr19_01285476_01286832
VIT_16s0100g01040	-1.83973	1	5.62221	8.59e-16	3.23977	0.227328	-4.23474	5.01e-12	CHR16_JGVV100_28_T01	Stilbene synthase - grape	Metabolism.Secondary metabolism.Phenylpropanoid metabolism.Phenylpropanoid biosynthesis	Metabolism.Cellular metabolism.Phytoalexin metabolism.Phytoalexin biosynthesis	Metabolism.Secondary metabolism.Phenylpropanoid metabolism.Stilbenoid metabolism.Stilbenoid biosynthesis						chr16_16509480_16512735	AT5G13930
VIT_07s0129g00510	0.485827	1	3.98591	1.17e-17	-0.73292	0.540565	-4.22442	4.31e-47	CHR7_JGVV129_49_T01	Unknown	Unknown								chr07_15737695_15740375
VIT_05s0049g00550	0.585953	1	4.3114	3.36e-23	-0.498079	0.66939	-4.22316	3e-19	CHR5_JGVV49_50_T01	No hit	No hit								chr05_07603353_07603988
VIT_18s0072g00260	-0.449106	1	4.29344	1.06e-58	0.561904	0.965814	-4.21355	1.11e-60	CHR18_JGVV72_93_T01	Ethylene-responsive transcription factor related to APETALA2 6	Signaling.Hormone Signaling.Ethylene Signaling.Ethylene-mediated Signaling pathway	Regulation overview.Regulation of gene expression.Regulation of transcription.Transcription factor.AP2 family transcription factor							chr18_19427010_19431008
VIT_09s0054g01040	-0.0739894	1	4.55296	6.65e-28	0.456019	1	-4.21057	1.44e-07	CHR9_JGVV54_69_T01	Unknown protein	Unknown								chr09_21898510_21899938	AT1G16770
VIT_03s0063g00460	-2.88374	1	4.07454	3.55e-09	2.76178	0.0731046	-4.19017	6.84e-21	CHR3_JGVV63_43_T01	Ethylene-responsive transcription factor ERF109	Signaling.Hormone Signaling.Ethylene Signaling.Ethylene-mediated Signaling pathway	Regulation overview.Regulation of gene expression.Regulation of transcription.Transcription factor.AP2 family transcription factor.ERF subfamily transcription factor							chr03_04022554_04023532	AT4G34410
VIT_13s0019g03520	1.49824	1	5.2367	2.29e-23	-0.262878	1	-4.18231	1.15e-15	CHR13_JGVV19_171_T01	No hit	No hit								chr13_04655017_04655413
VIT_18s0001g01960	-2.50614	1	3.4411	1.03e-44	1.80608	0.456932	-4.17372	3.66e-64	CHR18_JGVV1_126_T01	RKF3 (receptor-like kinase IN in flowers 3)	Signaling.Signaling pathway.Protein kinase								chr18_02415255_02417215	AT1G11050
VIT_00s0187g00120	-1.32202	0.877274	2.58867	2.99e-20	-0.255892	0.948348	-4.16843	1.44e-34	CHRUN_JGVV187_11_T01	Cystatin	Metabolism.Primary metabolism.Protein metabolism and modification.Proteolysis.Protease inhibition								chrUn_09074557_09074958
VIT_04s0008g00540	-0.855205	1	2.78465	3.09e-11	-0.467387	0.931695	-4.15479	1.2e-15	CHR4_JGVV8_44_T01	Oleosin OLE-3	Cellular process.Cellular component organization and biogenesis.Oil body organization and biogenesis	Development.Reproductive development.Seed development							chr04_00473477_00474187	AT2G25890
VIT_05s0077g00500	-0.931173	1	5.34142	4.6e-38	2.13623	0.119709	-4.15116	1.97e-28	CHR5_JGVV77_29_T01	Myb domain protein 108	Regulation overview.Regulation of gene expression.Regulation of transcription.Transcription factor.MYB family transcription factor								chr05_00330339_00332086	AT3G06490
VIT_18s0001g06790	0.163673	1	4.16795	1.41e-71	-0.152254	1	-4.14846	4.4e-65	CHR18_JGVV1_376_T01	Ripening regulated protein DDTFR18	Transport overview.Electrochemical Potential-driven Transporters.Porters.Multidrug/Oligosaccharidyl-lipid/Polysaccharide Flippase.Multi Antimicrobial Extrusion								chr18_05062066_05066242	AT5G65380
VIT_16s0100g00840	-2.80785	1	2.51562	0.00105255	1.32518	0.758356	-4.14616	7.27e-05	CHR16_JGVV100_44_T01	Stilbene synthase 4	Metabolism.Secondary metabolism.Phenylpropanoid metabolism.Phenylpropanoid biosynthesis	Metabolism.Cellular metabolism.Phytoalexin metabolism.Phytoalexin biosynthesis	Metabolism.Secondary metabolism.Phenylpropanoid metabolism.Stilbenoid metabolism.Stilbenoid biosynthesis						chr16_16343076_16344518	AT5G13930
VIT_05s0049g00010	0.430225	1	3.59965	6.37e-39	-0.972888	0.057848	-4.14217	2.31e-50	CHR5_JGVV49_1_T01	Cellulose synthase CSLG2	Cellular process.Cellular component organization and biogenesis.Cell wall organization and biogenesis.Cell wall metabolism.Cell wall biosynthesis.Cellulose biosynthesis								chr05_07030489_07035383	AT4G24000
VIT_19s0014g03390	0.202561	1	4.23651	4.75e-28	-0.123729	1	-4.13995	2.92e-29	CHR19_JGVV14_302_T01	Unknown protein	Unknown								chr19_03543574_03544316	AT1G52855
VIT_04s0008g00210	0.067244	1	2.80723	0.000343516	-1.37929	1	-4.1357	5.91e-05	CHR4_JGVV8_12_T01	Histidine-containing phosphotransferase	Signaling.Hormone Signaling.Cytokinin Signaling.Cytokinin-mediated Signaling pathway								chr04_00155674_00159931	AT3G16360
VIT_09s0002g06790	0.0286386	1	2.08904	0.0144052	-2.06386	0.220556	-4.12432	8.18e-06	CHR9_JGVV2_607_T01	Small heat shock protein (HSP26.5-P) 26.5 kDa class I	Metabolism.Primary metabolism.Protein metabolism and modification.Protein folding.Chaperone-mediated protein folding.HSP-mediated protein folding								chr09_06710140_06711133	AT1G52560
VIT_16s0100g01110	2.38932	1	5.59484	1.27e-14	-0.922875	1	-4.12258	6.67e-09	CHR16_JGVV100_21_T01	Resveratrol synthase (RS1)	Metabolism.Secondary metabolism.Phenylpropanoid metabolism.Phenylpropanoid biosynthesis	Metabolism.Cellular metabolism.Phytoalexin metabolism.Phytoalexin biosynthesis	Metabolism.Secondary metabolism.Phenylpropanoid metabolism.Stilbenoid metabolism.Stilbenoid biosynthesis						chr16_16587220_16614892	AT5G13930
VIT_05s0049g00750	-0.235509	1	4.31325	3.48e-61	0.460433	0.841697	-4.1225	2.38e-11	CHR5_PDVV49_66_T01	No hit	No hit								chr05_07783441_07783991
VIT_15s0048g00510	-0.329876	1	4.6335	5.4e-11	0.840035	0.788756	-4.11878	8.49e-09	CHR15_JGVV48_235_T01	Pectinesterase family	Cellular process.Cellular component organization and biogenesis.Cell wall organization and biogenesis.Cell wall metabolism.Cell wall modification.Pectin modification								chr15_14632320_14634885	AT2G45220
VIT_15s0048g01200	0.660175	1	4.92285	5.88e-12	0.149454	1	-4.11202	5.9e-07	CHR15_JGVV48_170_T01	Subtilisin serine endopeptidase (XSP1)	Transport overview.Channels and pores.â”œÆ’-Barrel porins.Autotransporter	Metabolism.Primary metabolism.Protein metabolism and modification.Proteolysis.Peptidase-mediated proteolysis.Subtilase-mediated proteolysis							chr15_15327281_15338686	AT4G00230
VIT_16s0100g00780	3.36138	0.515368	5.75648	3.28e-20	-1.70346	0.508077	-4.10403	2.88e-08	CHR16_JGVV100_49_T01	Stilbene synthase	Metabolism.Secondary metabolism.Phenylpropanoid metabolism.Phenylpropanoid biosynthesis	Metabolism.Cellular metabolism.Phytoalexin metabolism.Phytoalexin biosynthesis	Metabolism.Secondary metabolism.Phenylpropanoid metabolism.Stilbenoid metabolism.Stilbenoid biosynthesis						chr16_16276570_16278316	AT5G13930
VIT_05s0020g05020	-0.424708	1	5.32237	1.87e-07	1.58798	1	-4.10189	2.09e-06	CHR5_JGVV20_474_T01	Inhibitor of trypsin and hageman factor (CMTI-V)	Metabolism.Primary metabolism.Protein metabolism and modification.Proteolysis								chr05_06967446_06967893
VIT_15s0048g02070	-2.72536	1	3.68644	8.61e-17	2.24172	0.222049	-4.10105	2.4e-73	CHR15_JGVV48_87_T01	BON2-associated protein (BAP2)	Signaling.Signaling pathway.Protein kinase								chr15_16195864_16196634	AT2G45760
VIT_16s0100g00770	0.197242	1	5.47884	1.68e-14	1.21392	0.723098	-4.06492	9.82e-09	CHR16_JGVV100_50_T01	Stilbene synthase	Metabolism.Secondary metabolism.Phenylpropanoid metabolism.Phenylpropanoid biosynthesis	Metabolism.Cellular metabolism.Phytoalexin metabolism.Phytoalexin biosynthesis	Metabolism.Secondary metabolism.Phenylpropanoid metabolism.Stilbenoid metabolism.Stilbenoid biosynthesis						chr16_16268744_16270610	AT5G13930
VIT_01s0011g02750	-0.323184	1	4.39795	8.61e-36	0.660576	0.448017	-4.05961	8.85e-25	CHR1_JGVV11_380_T01	Nudix hydrolase 1	Metabolism.Primary metabolism.Nucleobase, nucleoside, nucleotide, nucleic acid metabolism.Nudix hydrolase family	Response to stimulus.Stress response.Abiotic stress response							chr01_02465244_02466159	AT1G68760
VIT_12s0035g02100	0.930803	1	3.30632	0.000276212	-1.70698	0.882116	-4.05718	2.27e-05	CHR12_JGVV35_19_T01	Glutathione S-transferase Z1 GSTZ1	Metabolism.Primary metabolism.Coenzyme and prosthetic group metabolism.Peptide derived compounds biosynthesis.Glutathione metabolism	Response to stimulus.Stress response.Abiotic stress response.Oxidative stress response							chr12_22458065_22461088	AT2G02390
VIT_19s0014g04790	-0.0767459	1	3.74517	4.54e-45	-0.200794	1	-4.01599	1.26e-24	CHR19_JGVV14_424_T01	Organic cation/carnitine transporter4	Transport overview.Electrochemical Potential-driven Transporters.Porters.Major Facilitator Superfamily.Organic Cation Transporter	Transport overview.Macromolecule transport.Carbohydrate transport.Sugar transport							chr19_05085991_05088939	AT3G20660
VIT_08s0040g01820	-0.580738	1	4.03067	3.14e-42	0.598616	0.358849	-4.01255	2.83e-19	CHR8_JGVV40_144_T01	No hit	No hit								chr08_12933524_12933970
VIT_16s0013g02160	-0.304324	1	4.45363	5.52e-58	0.749883	0.503581	-4.00561	6.01e-20	CHR16_GSVIVT00014054001_T01	No hit	No hit								chr16_10130028_10130591
VIT_11s0016g03190	-1.15503	1	6.27591	1.43e-64	3.34655	0.0649848	-3.99981	5.88e-49	CHR11_JGVV16_282_T01	Unknown	Unknown								chr11_02563204_02564128
VIT_05s0020g05000	0.104529	1	6.43339	1.84e-16	2.25434	0.493295	-3.99857	1.7e-11	CHR5_JGVV20_472_T01	Inhibitor of trypsin and hageman factor (CMTI-V)	Metabolism.Primary metabolism.Protein metabolism and modification.Proteolysis								chr05_06954636_06960201
VIT_01s0011g06140	-1.14625	1	4.55872	2.44e-36	1.72915	0.229307	-3.97697	5.32e-58	CHR1_JGVV11_53_T01	Avr9/Cf-9 rapidly elicited protein	Response to stimulus.Stress response.Biotic stress response								chr01_05940567_05942189	AT5G37490
VIT_10s0042g00700	0.5335	1	6.67514	2.21e-34	2.13037	0.411088	-3.95897	1.55e-22	CHR10_JGVV42_50_T01	Leucine-rich repeat receptor-like protein kinase 1	Signaling.Signaling pathway.Protein kinase								chr10_13872806_13876415	AT4G08850
VIT_05s0020g00600	2.87358	1	3.75182	4.39e-08	-2.98012	0.291567	-3.95457	0.000230182	CHR5_JGVV20_53_T01	1-cys peroxiredoxin	Metabolism.Primary metabolism.Amino acid metabolism.Aromatic amino acid metabolism.Phenylalanine metabolism.Phenylalanine biosynthesis	Metabolism.Cellular metabolism.Methane metabolism	Response to stimulus.Stress response.Abiotic stress response.Oxidative stress response						chr05_02487517_02488641	AT1G48130
VIT_05s0049g00720	0.382899	1	3.73576	2.86e-31	-0.582756	0.476548	-3.94295	1.39e-37	CHR5_JGVV49_62_T01	No hit	No hit								chr05_07756347_07762544
VIT_16s0013g00480	-0.552267	1	3.60895	7.6e-68	0.220656	1	-3.93966	1.79e-34	CHR16_PDVV13_51_T01	Unknown protein	Unknown								chr16_05564393_05565168
VIT_05s0049g00730	1.76055	0.995765	4.40035	1.62e-37	-1.281	0.202681	-3.93751	5.38e-31	CHR5_JGVV49_63_T01	No hit	No hit								chr05_07762545_07763194
VIT_01s0010g03010	-1.47148	1	5.24704	5.14e-15	2.73139	0.306823	-3.93175	3.24e-11	CHR1_GSVIVT00010384001_T01	Calcium-binding EF-hand	Response to stimulus.Stress response.Biotic stress response.Plant-pathogen interaction								chr01_20034283_20034705	AT1G76650
VIT_06s0004g01020	1.75485	1	6.97334	4.87e-10	1.23609	0.917522	-3.92033	0.00110529	CHR6_JGVV4_685_T01	Dirigent protein	Response to stimulus.Stress response.Biotic stress response								chr06_01125325_01138513	AT3G13650
VIT_18s0001g04640	-1.92887	1	3.75029	1.54e-29	1.75985	0.232705	-3.9144	6.27e-40	CHR18_JGVV1_262_T01	No hit	No hit								chr18_03931182_03931761
VIT_07s0129g01010	-0.396093	1	6.49531	1.86e-35	2.93837	0.487119	-3.90965	4.43e-23	CHR7_JGVV129_98_T01	Unknown	Unknown								chr07_16138913_16139325
VIT_05s0049g00680	0.90759	1	5.02817	2.15e-25	0.4888	1	-3.90687	2.52e-15	CHR5_JGVV49_60_T01	No hit	No hit								chr05_07708033_07708741
VIT_00s0561g00020	-0.0343553	1	4.93774	9.66e-22	1.29308	0.928305	-3.89871	1.02e-15	CHRUN_JGVV561_2_T01	Stem-specific protein TSJT1	Unknown								chrUn_31867720_31869354	AT4G27450
VIT_04s0008g03000	-0.660269	1	2.94179	0.000767599	-0.252864	1	-3.8933	0.000109704	CHR4_JGVV8_281_T01	Cycloartenol synthase	Metabolism.Primary metabolism.Lipid metabolism.Steroid metabolism.Steroid biosynthesis	Signaling.Hormone Signaling.Brassinosteroid Signaling.Brassinosteroid metabolism.Brassinosteroid biosynthesis							chr04_02492850_02494444	AT1G78950
VIT_16s0039g01240	-2.11263	1	3.46955	1.17e-14	1.84697	0.410096	-3.88645	6.85e-15	CHR16_JGVV39_72_T01	Phenylalanin ammonia-lyase [Vitis vinifera]	Metabolism.Primary metabolism.Amino acid metabolism.Aromatic amino acid metabolism.Tyrosine metabolism	Metabolism.Primary metabolism.Amino acid metabolism.Aromatic amino acid metabolism.Phenylalanine metabolism.Phenylalanine biosynthesis	Metabolism.Cellular metabolism.Nitrogen and sulfur metabolism.Nitrogen metabolism	Metabolism.Secondary metabolism.Phenylpropanoid metabolism.Phenylpropanoid biosynthesis					chr16_00688542_00691191	AT2G37040
VIT_06s0004g06480	-0.588062	1	3.79322	1.27e-66	0.540902	0.747981	-3.88542	5.87e-53	CHR6_JGVV4_191_T01	CYP71E	Metabolism.Secondary metabolism.Terpenoid metabolism.Monoterpenoid metabolism.Monoterpenoid biosynthesis	Metabolism.Cellular metabolism.Oxidation reduction.Cytochrome P450 oxidoreductase							chr06_07205100_07207080	AT3G26300
VIT_07s0005g02560	0.139877	1	2.53504	0.0352355	-1.49356	0.87985	-3.88202	0.00202071	CHR7_JGVV5_248_T01	Chitinase Class I	Metabolism.Primary metabolism.Carbohydrate metabolism.Monosaccharide metabolism.Amino sugar metabolism	Response to stimulus.Stress response							chr07_04889306_04890198	AT1G02360
VIT_16s0100g00760	-1.55151	1	6.32299	4.59e-05	3.71629	0.478005	-3.88058	0.00333252	CHR16_JGVV100_51_T01	Stilbene synthase 2 [Vitis sp. cv. 'Norton']	Metabolism.Secondary metabolism.Phenylpropanoid metabolism.Phenylpropanoid biosynthesis	Metabolism.Cellular metabolism.Phytoalexin metabolism.Phytoalexin biosynthesis	Metabolism.Secondary metabolism.Phenylpropanoid metabolism.Stilbenoid metabolism.Stilbenoid biosynthesis						chr16_16252494_16253565	AT5G13930
VIT_06s0004g01500	-0.691303	1	2.25516	0.0101224	-0.866355	1	-3.87516	0.00118253	CHR6_JGVV4_642_T01	Lipoxygenase (LOX2)	Metabolism.Primary metabolism.Lipid metabolism.Fatty acid metabolism.Alpha-linolenic acid metabolism	Metabolism.Primary metabolism.Lipid metabolism.Fatty acid metabolism.Oxylipin biosynthesis							chr06_01860596_01868697	AT3G45140
VIT_12s0028g03260	2.77057	1	4.39505	0.0013404	-2.5335	0.941597	-3.86134	0.0131283	CHR12_JGVV28_73_T01	Rooty/superroot1	Metabolism.Secondary metabolism.Primary amino acids derivated metabolism.Glucosinolate metabolism								chr12_03996671_03999197	AT2G20610
VIT_18s0001g07610	-0.39932	1	3.74492	0.000363856	0.277752	1	-3.86111	0.000347026	CHR18_JGVV1_447_T01	EMB1674 (embryo defective 1674) kinase interacting family protein	Regulation overview.Regulation of gene expression.Regulation of transcription.Transcription factor.KIP1 SANTA								chr18_05851680_05855061	AT1G09720
VIT_05s0049g00810	-0.381492	1	3.29426	4.87e-22	-0.225056	1	-3.85944	8.9e-53	CHR5_JGVV49_70_T01	No hit	No hit								chr05_07815734_07816560
VIT_13s0019g02100	0.146426	1	4.2606	9.87e-09	0.163401	1	-3.85322	4.1e-08	CHR13_JGVV19_305_T01	No hit	No hit								chr13_03420901_03421265
VIT_16s0039g01170	-1.77332	1	3.77994	5.66e-30	1.69827	0.326517	-3.84967	7.93e-29	CHR16_JGVV39_68_T01	Phenylalanine ammonium lyase	Metabolism.Primary metabolism.Amino acid metabolism.Aromatic amino acid metabolism.Tyrosine metabolism	Metabolism.Primary metabolism.Amino acid metabolism.Aromatic amino acid metabolism.Phenylalanine metabolism.Phenylalanine biosynthesis	Metabolism.Cellular metabolism.Nitrogen and sulfur metabolism.Nitrogen metabolism	Metabolism.Secondary metabolism.Phenylpropanoid metabolism.Phenylpropanoid biosynthesis					chr16_00649907_00652554	AT2G37040
VIT_16s0050g02210	4.57841	1	6.94244	5.43e-22	-1.78535	1	-3.84889	2.4e-14	CHR16_JGVV50_57_T01	Chitinase III [Vitis vinifera]	Metabolism.Primary metabolism.Carbohydrate metabolism.Monosaccharide metabolism.Amino sugar metabolism	Response to stimulus.Stress response							chr16_19171524_19172429	AT5G24090
VIT_08s0007g06430	3.69647	1	5.28477	4.68e-08	-2.5335	0.941597	-3.8461	0.000220776	CHR8_JGVV7_246_T01	No hit	No hit								chr08_20200954_20201639
VIT_09s0002g05590	0.334769	1	3.39183	1.86e-06	-0.78335	0.567841	-3.84513	8.83e-07	CHR9_JGVV2_503_T01	ABC transporter g family pleiotropic drug resistance 12 PDR12	Transport overview.Macromolecule transport.Multidrug transport.Multidrug ABC transport								chr09_05316144_05323420	AT1G15520
VIT_01s0010g02980	-1.96145	1	5.92704	5.58e-20	4.00804	0.0698332	-3.84033	2.99e-14	CHR1_JGVV10_225_T01	Calcium-binding protein CML	Response to stimulus.Stress response.Biotic stress response.Plant-pathogen interaction								chr01_20016283_20019743	AT1G76650
VIT_08s0040g01060	-1.4677	1	4.76051	5.61e-23	2.3349	0.449555	-3.83902	3.89e-19	CHR8_JGVV40_217_T01	Serine carboxypeptidase S10	Metabolism.Primary metabolism.Protein metabolism and modification.Proteolysis.Peptidase-mediated proteolysis								chr08_12093772_12096141	AT1G28110
VIT_03s0038g04390	1.41267	1	5.89266	2.15e-25	0.649455	0.941597	-3.83441	3.14e-08	CHR3_JGVV38_37_T01	Dehydrin 1	Response to stimulus.Stress response.Abiotic stress response.Desiccation stress response								chr03_03186260_03187245
VIT_18s0041g02050	0.091655	1	4.2312	0.00101454	0.282541	1	-3.83083	0.000871225	CHR18_JGVV41_33_T01	12-oxophytodienoate reductase 1	Metabolism.Primary metabolism.Lipid metabolism.Fatty acid metabolism.Alpha-linolenic acid metabolism	Metabolism.Primary metabolism.Lipid metabolism.Fatty acid metabolism.Oxylipin biosynthesis	Signaling.Hormone Signaling.Jasmonate salicylate signaling.Jasmonate Signaling.Jasmonate metabolism.Jasmonate biosynthesis						chr18_27178512_27179917	AT1G76680
VIT_11s0016g05530	-0.709897	1	4.74764	8.78e-69	1.64386	0.138147	-3.81508	3.27e-53	CHR11_JGVV16_497_T01	Plastocyanin domain-containing protein	Metabolism.Primary metabolism.Generation of metabolite precursors and energy.Photosynthesis.Photosynthetic-chain phosphorylation	Transport overview.Macromolecule transport.Protein transport.Thylakoid targeting pathway	Metabolism.Primary metabolism.Generation of metabolite precursors and energy.Electron transport						chr11_04929245_04930614	AT5G20230
VIT_07s0151g00840	-0.210581	1	3.90818	1.71e-38	0.285663	1	-3.81217	1.84e-34	CHR7_JGVV151_19_T01	Late embryogenesis abundant protein D-34 (LEA D-34)	Response to stimulus.Stress response.Abiotic stress response.Desiccation stress response								chr07_01087549_01089570	AT3G22490
VIT_16s0100g01000	-1.08002	1	4.58857	2.22e-19	1.96409	0.426613	-3.81105	4.32e-14	CHR16_JGVV100_32_T01	Stilbene synthase 4	Metabolism.Secondary metabolism.Phenylpropanoid metabolism.Phenylpropanoid biosynthesis	Metabolism.Cellular metabolism.Phytoalexin metabolism.Phytoalexin biosynthesis	Metabolism.Secondary metabolism.Phenylpropanoid metabolism.Stilbenoid metabolism.Stilbenoid biosynthesis						chr16_16476944_16478681
VIT_06s0061g00500	2.75622	1	4.24357	3.77e-05	-2.5335	0.941597	-3.8074	0.000102743	CHR6_JGVV61_105_T01	S-adenosylmethionine synthetase	Metabolism.Primary metabolism.Amino acid metabolism.Methionine metabolism	Metabolism.Cellular metabolism.Amino acid derivative metabolism.Selenoamino acid metabolism							chr06_17979014_17980194	AT2G36880
VIT_01s0010g02990	-2.14511	1	7.06755	2.46e-09	5.14295	0.183479	-3.79829	9.93e-07	CHR1_JGVV10_226_T01	Calcium-binding EF-hand	Unknown								chr01_20021797_20022219	AT1G76650
VIT_07s0005g00870	0.074711	1	3.64248	1.71e-43	-0.260436	1	-3.79066	7.33e-41	CHR7_JGVV5_85_T01	Erg-1	Signaling.Hormone Signaling.Ethylene Signaling.Ethylene-mediated Signaling pathway	Signaling.Hormone Signaling.Jasmonate salicylate signaling.Jasmonate Signaling.Jasmonate-mediated Signaling pathway	Response to stimulus.Stress response.Abiotic stress response						chr07_03482971_03484188	AT5G64260
VIT_08s0007g05830	1.95106	1	4.18257	0.0006922	-1.75869	1	-3.77491	0.00251277	CHR8_JGVV7_300_T01	No hit	No hit								chr08_19729076_19731335
VIT_05s0020g00330	0.125106	1	2.43297	0.00848851	-1.47557	0.875856	-3.77215	0.000328179	CHR5_JGVV20_27_T01	Galactinol synthase	Metabolism.Primary metabolism.Carbohydrate metabolism.Monosaccharide metabolism.Galactose metabolism								chr05_02171270_02173217	AT1G56600
VIT_16s0039g01320	-2.27616	1	3.79988	9.99e-09	2.31291	0.508642	-3.76593	4.09e-08	CHR16_JGVV39_75_T01	Phenylalanin ammonia-lyase [Vitis vinifera]	Metabolism.Primary metabolism.Amino acid metabolism.Aromatic amino acid metabolism.Tyrosine metabolism	Metabolism.Primary metabolism.Amino acid metabolism.Aromatic amino acid metabolism.Phenylalanine metabolism.Phenylalanine biosynthesis	Metabolism.Cellular metabolism.Nitrogen and sulfur metabolism.Nitrogen metabolism	Metabolism.Secondary metabolism.Phenylpropanoid metabolism.Phenylpropanoid biosynthesis					chr16_00724093_00724558	AT2G37040
VIT_17s0000g08370	0.0637005	1	3.64387	9.25e-59	-0.166537	0.949181	-3.75219	1.4e-51	CHR17_JGVV0_181_T01	RCD one 2 (SRO2)	Metabolism.Primary metabolism.Protein metabolism and modification.Protein synthesis.Translation								chr17_09558506_09562151	AT5G62520
VIT_01s0010g03040	-2.44691	1	5.48017	4.54e-08	4.11056	0.124825	-3.73515	2.16e-06	CHR1_JGVV10_229_T01	Calcium-binding protein CML	Response to stimulus.Stress response.Biotic stress response.Plant-pathogen interaction								chr01_20057175_20057597	AT1G76650
VIT_17s0000g09570	-0.237274	1	4.01021	1.11e-20	0.545404	0.929872	-3.70594	4.49e-18	CHR17_JGVV0_77_T01	CYP71A26	Metabolism.Secondary metabolism.Terpenoid metabolism.Monoterpenoid metabolism.Monoterpenoid biosynthesis	Metabolism.Cellular metabolism.Oxidation reduction.Cytochrome P450 oxidoreductase							chr17_11284888_11286905	AT3G48270
VIT_12s0028g02330	0.0917063	1	2.0388	0.0289557	-1.75379	0.662566	-3.69465	0.00132277	CHR12_GSVIVT00020690001_T01	No hit	No hit								chr12_03074486_03080348
VIT_02s0033g01390	0.82376	1	2.9984	5.08e-16	-1.50016	0.211633	-3.68953	3.74e-31	CHR2_JGVV33_96_T01	No hit	No hit								chr02_16903508_16903962
VIT_08s0032g00240	1.39609	1	4.67679	2.78e-19	-0.422948	1	-3.6873	9.1e-14	CHR8_JGVV32_19_T01	CYP71A22	Metabolism.Secondary metabolism.Terpenoid metabolism.Monoterpenoid metabolism.Monoterpenoid biosynthesis	Metabolism.Secondary metabolism.Primary amino acids derivated metabolism.Alkaloid metabolism.Alkaloid biosynthesis.Monoterpenoid indole alkaloid metabolism.Monoterpenoid indole alkaloid biosynthesis							chr08_03263121_03264913	AT3G26310
VIT_18s0041g02010	-1.34192	1	4.08711	7.4e-05	1.71205	0.433413	-3.68452	9.93e-06	CHR18_JGVV41_36_T01	12-oxophytodienoate reductase 1	Metabolism.Primary metabolism.Lipid metabolism.Fatty acid metabolism.Alpha-linolenic acid metabolism	Metabolism.Primary metabolism.Lipid metabolism.Fatty acid metabolism.Oxylipin biosynthesis	Signaling.Hormone Signaling.Jasmonate salicylate signaling.Jasmonate Signaling.Jasmonate metabolism.Jasmonate biosynthesis						chr18_27122027_27124017	AT1G76680
VIT_16s0039g01110	-1.68247	1	3.51222	1.14e-17	1.53522	0.535523	-3.68125	3.27e-19	CHR16_JGVV39_64_T01	Phenylalanin ammonia-lyase [Vitis vinifera]	Metabolism.Primary metabolism.Amino acid metabolism.Aromatic amino acid metabolism.Tyrosine metabolism	Metabolism.Primary metabolism.Amino acid metabolism.Aromatic amino acid metabolism.Phenylalanine metabolism.Phenylalanine biosynthesis	Metabolism.Cellular metabolism.Nitrogen and sulfur metabolism.Nitrogen metabolism	Metabolism.Secondary metabolism.Phenylpropanoid metabolism.Phenylpropanoid biosynthesis					chr16_00603763_00610090	AT3G53260
VIT_01s0010g00800	0.129987	1	2.0945	0.029545	-1.64299	0.941597	-3.67736	0.00252376	CHR1_GSVIVT00010138001_T01	Unknown	Unknown								chr01_16128794_16129261
VIT_00s2849g00010	-1.21041	1	3.94456	8.94e-18	1.49472	0.692281	-3.67622	8.39e-16	CHRUN_JGVV2849_1_T01	Phenylalanine ammonia-lyase	Metabolism.Primary metabolism.Amino acid metabolism.Aromatic amino acid metabolism.Tyrosine metabolism	Metabolism.Primary metabolism.Amino acid metabolism.Aromatic amino acid metabolism.Phenylalanine metabolism.Phenylalanine biosynthesis	Metabolism.Cellular metabolism.Nitrogen and sulfur metabolism.Nitrogen metabolism	Metabolism.Secondary metabolism.Phenylpropanoid metabolism.Phenylpropanoid biosynthesis					chrUn_43123455_43124471
VIT_07s0005g04880	3.25783	1	5.43169	1.39e-09	-1.77419	1	-3.67603	6.02e-07	CHR7_JGVV5_454_T01	Glutathione S-transferase 25 GSTU7	Metabolism.Primary metabolism.Coenzyme and prosthetic group metabolism.Peptide derived compounds biosynthesis.Glutathione metabolism	Response to stimulus.Stress response.Abiotic stress response.Oxidative stress response							chr07_08139353_08140362	AT2G29420
VIT_07s0005g01360	-0.882862	1	3.76018	4.65e-16	0.968012	0.690527	-3.672	7.07e-16	CHR7_JGVV5_133_T01	Zinc finger (C3HC4-type ring finger)	Regulation overview.Regulation of gene expression.Regulation of transcription.Transcription factor.Zinc finger C3HC4 family transcription factor								chr07_03881567_03883795	AT4G02075
VIT_16s0115g00170	2.71065	1	3.54256	3.81e-05	-3.0594	0.674722	-3.66607	3.67e-05	CHR16_JGVV115_11_T01	Seed maturation protein PM28	Response to stimulus.Stress response.Biotic stress response								chr16_03723961_03724447	AT3G12960
VIT_15s0048g02310	0.572032	1	3.03623	3.92e-08	-1.20215	0.142106	-3.66407	6.85e-17	CHR15_JGVV48_64_T01	NAC transcription factor-like 9 NTL9	Regulation overview.Regulation of gene expression.Regulation of transcription.Transcription factor.NAC family transcription factor								chr15_16471043_16474509
VIT_06s0004g01570	-3.52601	1	3.16226	4.95e-05	3.03566	0.161761	-3.65588	2.71e-05	CHR6_GSVIVT00025331001_T01	No hit	No hit								chr06_01964099_01964524
VIT_09s0018g01220	-0.0613418	1	2.97705	3.12e-34	-0.616426	0.0632905	-3.65511	1.11e-60	CHR9_JGVV18_80_T01	Zinc finger (C3HC4-type ring finger)	Regulation overview.Regulation of gene expression.Regulation of transcription.Transcription factor.Zinc finger C3HC4 family transcription factor								chr09_18105560_18107342	AT3G14250
VIT_17s0000g04750	-1.42231	1	3.43979	1.62e-58	1.21178	0.239517	-3.64827	1.83e-59	CHR17_JGVV0_502_T01	UDP-glycosyltransferase 89B2	Metabolism.Primary metabolism.Carbohydrate metabolism.Monosaccharide metabolism.Pentose glucuronate interconversion	Metabolism.Primary metabolism.Carbohydrate metabolism.Polysaccharide metabolism.Starch and sucrose metabolism	Metabolism.Primary metabolism.Organic acid metabolism.Ascorbate and aldarate metabolism						chr17_05148048_05149740	AT1G73880
VIT_12s0059g00370	1.09135	1	3.73608	0.00362622	-0.92953	1	-3.64493	3.94e-08	CHR12_JGVV59_34_T01	EF hand	Signaling.Signaling pathway.Calcium sensors and Signaling								chr12_05208673_05209330	AT2G44310
VIT_07s0005g04050	-0.168801	1	4.16066	1.06e-42	0.680359	0.509706	-3.64438	3.81e-38	CHR7_JGVV5_380_T01	Leucine Rich Repeat receptor-like kinase	Signaling.Signaling pathway.Protein kinase								chr07_07145246_07148996	AT4G08850
VIT_16s0100g00800	-2.72793	1	3.65736	1.03e-05	2.71817	0.265359	-3.64009	3.86e-06	CHR16_JGVV100_47_T01	Stilbene synthase 4	Metabolism.Secondary metabolism.Phenylpropanoid metabolism.Phenylpropanoid biosynthesis	Metabolism.Cellular metabolism.Phytoalexin metabolism.Phytoalexin biosynthesis	Metabolism.Secondary metabolism.Phenylpropanoid metabolism.Stilbenoid metabolism.Stilbenoid biosynthesis						chr16_16286794_16288079	AT5G13930
VIT_10s0003g00020	4.1747	1	4.58285	2.03e-06	-3.3721	0.674722	-3.6386	0.00225942	CHR10_JGVV3_2_T01	Unknown	Unknown								chr10_01305946_01307011
VIT_12s0057g01110	0.565964	1	2.80189	8.03e-06	-1.40151	0.190817	-3.63116	2.74e-07	CHR12_JGVV57_99_T01	Nudix hydrolase 2	Metabolism.Primary metabolism.Nucleobase, nucleoside, nucleotide, nucleic acid metabolism.Nudix hydrolase family	Response to stimulus.Stress response.Abiotic stress response							chr12_09776927_09782854	AT5G47650
VIT_07s0005g01950	-0.64579	1	3.93087	2.1e-14	0.964188	0.594528	-3.62843	3.14e-18	CHR7_JGVV5_189_T01	Myb domain protein 78	Regulation overview.Regulation of gene expression.Regulation of transcription.Transcription factor.MYB family transcription factor								chr07_04390854_04392232	AT3G06490
VIT_14s0066g01420	0.682112	1	4.15064	0.00131612	-0.248175	1	-3.6254	0.00663726	CHR14_JGVV66_129_T01	Nodulin MtN3 family	Development.Root development								chr14_27825340_27827843	AT3G28007
VIT_04s0023g01670	-0.904888	1	4.75133	5.92e-15	2.16796	0.427876	-3.62432	2.54e-10	CHR4_JGVV23_207_T01	Unknown protein	Unknown								chr04_18201457_18217227	AT5G66780
VIT_16s0039g01360	-0.956913	1	3.40755	2.39e-08	0.750279	1	-3.62064	4.24e-09	CHR16_JGVV39_77_T01	Phenylalanin ammonia-lyase [Vitis vinifera]	Metabolism.Primary metabolism.Amino acid metabolism.Aromatic amino acid metabolism.Tyrosine metabolism	Metabolism.Primary metabolism.Amino acid metabolism.Aromatic amino acid metabolism.Phenylalanine metabolism.Phenylalanine biosynthesis	Metabolism.Cellular metabolism.Nitrogen and sulfur metabolism.Nitrogen metabolism	Metabolism.Secondary metabolism.Phenylpropanoid metabolism.Phenylpropanoid biosynthesis					chr16_00777110_00779568	AT2G37040
VIT_06s0004g05720	-2.64913	1	2.3071	0.0257053	1.41008	0.465276	-3.6178	0.00270725	CHR6_PDVV4_256_T01	No hit	No hit								chr06_06497883_06499604
VIT_14s0066g00810	0.0284291	1	3.14809	1.66e-36	-0.496607	0.186577	-3.61581	4.45e-49	CHR14_JGVV66_71_T01	Raffinose synthase	Metabolism.Primary metabolism.Carbohydrate metabolism.Monosaccharide metabolism.Galactose metabolism	Metabolism.Primary metabolism.Carbohydrate metabolism.Oligosaccharide metabolism.Raffinose metabolism							chr14_27284623_27287761	AT5G40390
VIT_11s0052g01070	-2.02554	1	2.71125	8.85e-06	1.16322	0.747959	-3.6156	2.74e-07	CHR11_JGVV52_74_T01	Transferase	Unclear								chr11_18771277_18772297	AT5G57500
VIT_14s0068g01040	-1.51455	1	2.23363	0.00070798	0.127864	1	-3.60595	1.26e-06	CHR14_JGVV68_99_T01	Ethylene-responsive transcription factor ERF113	Signaling.Hormone Signaling.Ethylene Signaling.Ethylene-mediated Signaling pathway	Regulation overview.Regulation of gene expression.Regulation of transcription.Transcription factor.AP2 family transcription factor.ERF subfamily transcription factor							chr14_24814759_24818030	AT5G07310
VIT_13s0074g00640	-0.693463	1	3.52181	3.7e-16	0.61481	0.653778	-3.595	6.28e-18	CHR13_JGVV74_49_T01	Unknown protein	Unknown								chr13_08797077_08798902	AT3G09980
VIT_10s0042g00870	-4.11414	0.613448	2.89124	1.44e-05	3.40193	0.120306	-3.59211	7.2e-08	CHR10_JGVV42_64_T01	Stilbene synthase [Vitis vinifera]	Metabolism.Secondary metabolism.Phenylpropanoid metabolism.Phenylpropanoid biosynthesis	Metabolism.Cellular metabolism.Phytoalexin metabolism.Phytoalexin biosynthesis	Metabolism.Secondary metabolism.Phenylpropanoid metabolism.Stilbenoid metabolism.Stilbenoid biosynthesis						chr10_14246930_14248625	AT5G13930
VIT_07s0031g00530	-2.181	1	3.87861	6.31e-14	2.46822	0.0596415	-3.58722	4.46e-32	CHR7_JGVV31_47_T01	MAPKKK21	Signaling.Signaling pathway.Protein kinase.MAPK cascade								chr07_16722078_16724988	AT4G36950
VIT_08s0040g01110	-0.805583	1	3.42499	0.00116059	0.570959	1	-3.58674	0.000413929	CHR8_JGVV40_213_T01	Serine carboxypeptidase II	Metabolism.Primary metabolism.Protein metabolism and modification.Proteolysis.Peptidase-mediated proteolysis								chr08_12127838_12130203	AT1G28110
VIT_03s0063g01220	0.945038	1	4.86748	0.000368869	0.213934	1	-3.58421	0.00435529	CHR3_JGVV63_113_T01	Nodulin 1A, senescence-associated	Metabolism.Cellular metabolism.Nitrogen and sulfur metabolism.Nitrogen metabolism.Nitrogen assimilation								chr03_04701583_04707486	AT3G19000
VIT_17s0000g00070	0.246759	1	2.29008	0.0173073	-1.52496	0.38914	-3.56619	9.56e-12	CHR17_JGVV0_898_T01	Unknown protein	Unknown								chr17_00035355_00036590	AT5G07330
VIT_01s0011g01810	-0.291441	1	2.61702	4.1e-13	-0.602166	0.745162	-3.55891	1.06e-32	CHR1_JGVV11_463_T01	No hit	No hit								chr01_01582828_01584185
VIT_00s0586g00030	0.768365	1	5.34647	9.71e-20	0.924519	1	-3.54739	1.58e-13	CHRUN_JGVV586_3_T01	Stem-specific protein TSJT1	Unknown								chrUn_32400893_32402501	AT4G27450
VIT_12s0059g02510	0.00685682	1	2.90475	1.53e-14	-0.633762	0.396372	-3.5287	5.91e-47	CHR12_JGVV59_238_T01	Zinc finger (B-box type)	Regulation overview.Regulation of gene expression.Regulation of transcription.Transcription factor.Zinc finger B-box family transcription factor								chr12_07296424_07297062	AT4G15248
VIT_05s0020g03140	-0.390492	1	5.56505	8.75e-36	2.41696	0.066114	-3.52559	1.13e-23	CHR5_JGVV20_295_T01	Sugar transporter 13	Transport overview.Electrochemical Potential-driven Transporters.Porters.Major Facilitator Superfamily.Sugar Porter	Transport overview.Macromolecule transport.Carbohydrate transport.Sugar transport							chr05_04868741_04873368	AT5G26340
VIT_16s0013g00440	-0.401951	1	3.60699	3.56e-49	0.477728	0.80313	-3.52318	3.27e-29	CHR16_JGVV13_39_T01	No hit	No hit								chr16_05526154_05526795
VIT_05s0020g04260	-0.21585	1	2.22516	3.83e-08	-1.08603	0.429408	-3.50036	1.41e-17	CHR5_JGVV20_399_T01	Calcium-transporting ATPase 13 ACA13	Signaling.Signaling pathway.Calcium sensors and Signaling	Transport overview.Primary Active Transporters.P-P-bond hydrolysis-driven transporters.P-type ATPase (P-ATPase).Ca2+-ATPase (efflux)	Transport overview.Ion transport.Cation transport						chr05_05954823_05960787	AT3G22910
VIT_19s0014g03750	-1.01213	1	2.51991	4.75e-05	0.0441721	1	-3.49705	2.36e-07	CHR19_JGVV14_335_T01	No hit	No hit								chr19_03856217_03856488
VIT_19s0014g01370	0.441483	1	5.60528	6.34e-13	1.48644	1	-3.4964	5.24e-09	CHR19_JGVV14_118_T01	Curculin (mannose-binding) lectin	Unknown								chr19_01451162_01452750	AT1G78850
VIT_05s0049g00660	0.108621	1	3.0441	1.59e-13	-0.552759	0.536692	-3.49088	1.04e-25	CHR5_JGVV49_58_T01	No hit	No hit								chr05_07697454_07698251
VIT_12s0057g00060	-0.513294	1	2.64585	1.92e-22	-0.297796	1	-3.4596	1.65e-11	CHR12_JGVV57_5_T01	No hit	No hit								chr12_08770227_08770650
VIT_17s0000g07420	-0.351066	1	2.93827	1e-41	-0.137657	1	-3.45749	6.61e-67	CHR17_GSVIVT00007852001_T01	EDS1 (Enhanced disease susceptibility 1)	Signaling.Hormone Signaling.Jasmonate salicylate signaling.Jasmonate Signaling.Jasmonate-mediated Signaling pathway	Response to stimulus.Stress response.Biotic stress response	Signaling.Hormone Signaling.Jasmonate salicylate signaling.Salicylic acid Signaling.Salicylic acid-mediated Signaling pathway						chr17_08367185_08369444	AT3G48090
VIT_19s0014g03600	-0.964783	1	2.39599	1.03e-11	-0.0748393	1	-3.45332	1.74e-21	CHR19_JGVV14_322_T01	No hit	No hit								chr19_03720741_03721753
VIT_07s0005g01680	0.403509	1	3.7515	6.42e-15	-0.0965755	1	-3.45314	5.26e-14	CHR7_JGVV5_164_T01	Stachyose synthase	Metabolism.Primary metabolism.Carbohydrate metabolism.Monosaccharide metabolism.Galactose metabolism	Metabolism.Primary metabolism.Carbohydrate metabolism.Oligosaccharide metabolism.Raffinose metabolism							chr07_04167330_04171817	AT4G01970
[truncated: 5,187 more rows]

## Sheet: Table S4
Supplementary Table S4 – Summary of grapevine DEGs for each comparison with FDR ≤ 0.05 and log2 |FC| > 1.0
[truncated: 4 more rows]

[truncated: 5 more sheets: Table S5, Table S6, Table S7, Table S8, Table S9]
